# Supplementary material for: Single‐Cell Transcriptomics Reveals the Potential Role of GZMK+ CD8+ T Cells in Cell Senescence of Triple‐Negative Breast Cancer
Source: Int J Genomics. 2026 Apr 17;2026:4215646. doi: 10.1155/ijog/4215646 (PMC13088264; doi:10.1155/ijog/4215646)
Supplement: Supplementary file 1 — Supporting Information 1 Supporting Information 1: Figure S1. Quality control (QC) of the scRNA‐seq data. Figure S2. The correlation between metabolic pathway and GZMK expression level by gene set enrichment analysis (GSEA) based on TCGA–TNBC cohort. [file IJOG-2026-4215646-s002.zip]

Archive with 2 entries (2 files):
- figureS1.pdf
- figureS2.pdf
