# Supplementary material for: Single‐Cell Transcriptomics Reveals the Potential Role of GZMK+ CD8+ T Cells in Cell Senescence of Triple‐Negative Breast Cancer
Source: Int J Genomics. 2026 Apr 17;2026:4215646. doi: 10.1155/ijog/4215646 (PMC13088264; doi:10.1155/ijog/4215646)
Supplement: Supplementary file 2 — Supporting Information 2 Supporting Information 2: Table S1. Enrichment analysis of DEGs in the epithelial cell subpopulation (Top 10). Table S2. Enrichment analysis of DEGs in the five T‐cell subpopulations (Top 10). Table S3. GO enrichment analysis on each subcluster. Table S4. Marker genes of different T‐cell types. Table S5. 40 key genes that distinguish CD8_CM from other cell types and T‐cell subtypes. Table S6. Mendelian randomization estimates for key genes on TNBC based on the EBI database (ieu‐a‐1128). Table S7. Mendelian randomization estimates for key genes on TNBC based on the EBI database (ieu‐a‐1135). Table S8: Colocalization probabilities between GZMK and TNBC. Table S9. Result of the Steiger test in two‐sample MR estimates of effects of key genes on TNBC. [file IJOG-2026-4215646-s003.xlsx]

## Sheet: table S1
Table S1. Enrichment analysis of DEGs in the Epithelial cell subpopulation(Top 10).
Category	ID	Name	p-value	q-value Bonferroni	q-value FDR B&H	q-value FDR B&Y	Hit Count in Query List
GO: Molecular Function	GO:0015453	oxidoreduction-driven active transmembrane transporter activity	2.81e-19	3.591e-16	3.591e-16	2.776e-15	27
GO: Molecular Function	GO:0015399	primary active transmembrane transporter activity	4.645e-16	5.936e-13	2.968e-13	2.294e-12	36
GO: Molecular Function	GO:0009055	electron transfer activity	1.545e-15	1.975e-12	6.582e-13	5.088e-12	30
GO: Molecular Function	GO:0050839	cell adhesion molecule binding	5.236e-15	6.692e-12	1.251e-12	9.672e-12	65
GO: Molecular Function	GO:0045296	cadherin binding	5.855e-15	7.482e-12	1.251e-12	9.672e-12	47
GO: Molecular Function	GO:0005198	structural molecule activity	5.874e-15	7.507e-12	1.251e-12	9.672e-12	84
GO: Molecular Function	GO:0050136	NADH dehydrogenase (quinone) activity	8.281e-15	1.058e-11	1.512e-12	1.169e-11	18
GO: Molecular Function	GO:0003955	NAD(P)H dehydrogenase (quinone) activity	3.181e-14	4.065e-11	4.821e-12	3.727e-11	18
GO: Molecular Function	GO:0003735	structural constituent of ribosome	3.395e-14	4.339e-11	4.821e-12	3.727e-11	34
GO: Molecular Function	GO:0003954	NADH dehydrogenase activity	4.857e-14	6.207e-11	6.207e-12	4.798e-11	18
GO: Cellular Component	GO:0098798	mitochondrial protein-containing complex	2.153e-43	1.91e-40	1.91e-40	1.407e-39	77
GO: Cellular Component	GO:0005743	mitochondrial inner membrane	2.229e-40	1.977e-37	9.887e-38	7.282e-37	100
GO: Cellular Component	GO:0019866	organelle inner membrane	4.679e-39	4.15e-36	1.383e-36	1.019e-35	103
GO: Cellular Component	GO:0005740	mitochondrial envelope	1.729e-35	1.534e-32	3.834e-33	2.824e-32	117
GO: Cellular Component	GO:0031967	organelle envelope	4.494e-35	3.986e-32	6.643e-33	4.893e-32	151
GO: Cellular Component	GO:0031975	envelope	4.494e-35	3.986e-32	6.643e-33	4.893e-32	151
GO: Cellular Component	GO:0031966	mitochondrial membrane	1.088e-34	9.653e-32	1.379e-32	1.016e-31	112
GO: Cellular Component	GO:0098800	inner mitochondrial membrane protein complex	1.948e-34	1.728e-31	2.159e-32	1.591e-31	51
GO: Cellular Component	GO:0005746	mitochondrial respirasome	3.719e-26	3.298e-23	3.665e-24	2.699e-23	35
GO: Cellular Component	GO:0070469	respirasome	7.772e-26	6.894e-23	6.894e-24	5.078e-23	36
GO: Biological Process	GO:0006119	oxidative phosphorylation	4.509e-33	3.07e-29	3.07e-29	2.887e-28	51
GO: Biological Process	GO:0009060	aerobic respiration	6.267e-32	4.267e-28	2.133e-28	2.006e-27	56
GO: Biological Process	GO:0015986	proton motive force-driven ATP synthesis	2.188e-30	1.489e-26	4.965e-27	4.669e-26	35
GO: Biological Process	GO:0042776	proton motive force-driven mitochondrial ATP synthesis	3.296e-28	2.244e-24	5.61e-25	5.275e-24	32
GO: Biological Process	GO:0045333	cellular respiration	5.919e-28	4.03e-24	8.06e-25	7.579e-24	58
GO: Biological Process	GO:0046034	ATP metabolic process	2.626e-26	1.788e-22	2.98e-23	2.802e-22	44
GO: Biological Process	GO:0006754	ATP biosynthetic process	6.601e-26	4.494e-22	6.42e-23	6.037e-22	38
GO: Biological Process	GO:0009141	nucleoside triphosphate metabolic process	2.021e-25	1.376e-21	1.72e-22	1.617e-21	49
GO: Biological Process	GO:0009205	purine ribonucleoside triphosphate metabolic process	3.13e-25	2.131e-21	2.367e-22	2.226e-21	46
GO: Biological Process	GO:0009206	purine ribonucleoside triphosphate biosynthetic process	6.341e-25	4.317e-21	4.203e-22	3.952e-21	39

## Sheet: table S2
Table S2.Enrichment analysis of DEGs in the five T-cell subpopulations(top 10).
Category	ID	Name	p-value	q-value Bonferroni	q-value FDR B&H	q-value FDR B&Y	Hit Count in Query List
GO: Molecular Function	GO:0042605	peptide antigen binding	5.353e-14	1.858e-11	1.858e-11	1.194e-10	9
GO: Molecular Function	GO:0003823	antigen binding	4.261e-12	1.478e-09	7.392e-10	4.752e-09	11
GO: Molecular Function	GO:0042608	T cell receptor binding	9.391e-11	3.259e-08	1.086e-08	6.982e-08	6
GO: Molecular Function	GO:0023023	MHC protein complex binding	2.156e-10	7.481e-08	1.87e-08	1.202e-07	7
GO: Molecular Function	GO:0023026	MHC class II protein complex binding	7.022e-10	2.437e-07	4.873e-08	3.132e-07	6
GO: Molecular Function	GO:0062061	TAP complex binding	2.433e-08	8.443e-06	1.206e-06	7.753e-06	4
GO: Molecular Function	GO:0042610	CD8 receptor binding	2.433e-08	8.443e-06	1.206e-06	7.753e-06	4
GO: Molecular Function	GO:0042277	peptide binding	3.667e-08	1.272e-05	1.276e-06	8.199e-06	12
GO: Molecular Function	GO:0046978	TAP1 binding	4.044e-08	1.403e-05	1.276e-06	8.199e-06	4
GO: Molecular Function	GO:0046979	TAP2 binding	4.044e-08	1.403e-05	1.276e-06	8.199e-06	4
GO: Biological Process	GO:0002449	lymphocyte mediated immunity	9.487e-18	2.774e-14	1.716e-14	1.468e-13	20
GO: Biological Process	GO:0002443	leukocyte mediated immunity	1.174e-17	3.432e-14	1.716e-14	1.468e-13	22
GO: Biological Process	GO:0002460	adaptive immune response based on somatic recombination of immune receptors built from immunoglobulin superfamily domains	2.139e-17	6.253e-14	1.871e-14	1.601e-13	20
GO: Biological Process	GO:0042110	T cell activation	3.14e-17	9.18e-14	1.871e-14	1.601e-13	24
GO: Biological Process	GO:0001775	cell activation	3.199e-17	9.355e-14	1.871e-14	1.601e-13	31
GO: Biological Process	GO:0045321	leukocyte activation	7.27e-17	2.126e-13	3.543e-14	3.032e-13	29
GO: Biological Process	GO:0002252	immune effector process	9.734e-17	2.846e-13	4.066e-14	3.48e-13	25
GO: Biological Process	GO:0001913	T cell mediated cytotoxicity	2.998e-16	8.766e-13	1.096e-13	9.378e-13	12
GO: Biological Process	GO:0046649	lymphocyte activation	5.544e-16	1.621e-12	1.801e-13	1.542e-12	26
GO: Biological Process	GO:0002478	antigen processing and presentation of exogenous peptide antigen	9.961e-16	2.913e-12	2.913e-13	2.493e-12	10
GO: Cellular Component	GO:0042611	MHC protein complex	1.099e-18	3.859e-16	3.859e-16	2.485e-15	10
GO: Cellular Component	GO:0098553	lumenal side of endoplasmic reticulum membrane	4.11e-18	1.443e-15	7.213e-16	4.645e-15	10
GO: Cellular Component	GO:0098576	lumenal side of membrane	9.453e-17	3.318e-14	1.106e-14	7.122e-14	10
GO: Cellular Component	GO:0012507	ER to Golgi transport vesicle membrane	3.312e-14	1.163e-11	2.906e-12	1.872e-11	10
GO: Cellular Component	GO:0044194	cytolytic granule	3.165e-12	1.111e-09	2.222e-10	1.431e-09	6
GO: Cellular Component	GO:0098797	plasma membrane protein complex	4.691e-12	1.646e-09	2.744e-10	1.767e-09	20
GO: Cellular Component	GO:0042824	MHC class I peptide loading complex	5.523e-12	1.938e-09	2.769e-10	1.783e-09	6
GO: Cellular Component	GO:0030134	COPII-coated ER to Golgi transport vesicle	6.95e-12	2.439e-09	3.049e-10	1.964e-09	10
GO: Cellular Component	GO:0005764	lysosome	8.77e-12	3.078e-09	3.078e-10	1.982e-09	20
GO: Cellular Component	GO:0000323	lytic vacuole	8.77e-12	3.078e-09	3.078e-10	1.982e-09	20

## Sheet: table S3
Table S3. GO enrichment analysis on each sub cluster.
	Cluster	module	ID	Description	BgRatio	pvalue	p.adjust	qvalue	Count
1	1	1	GO:0019835	cytolysis	25/18903	3.71e-13	4.88e-10	2.81e-10	6
2	1	1	GO:0002483	antigen processing and presentation of endogenous peptide antigen	19/18903	7.65e-09	4.04e-06	2.33e-06	4
3	1	1	GO:0002449	lymphocyte mediated immunity	367/18903	1.05e-08	4.04e-06	2.33e-06	8
4	1	1	GO:0001909	leukocyte mediated cytotoxicity	134/18903	1.37e-08	4.04e-06	2.33e-06	6
5	1	1	GO:0048002	antigen processing and presentation of peptide antigen	64/18903	1.53e-08	4.04e-06	2.33e-06	5
8	1	1	GO:0050867	positive regulation of cell activation	467/18903	6.79e-08	1.12e-05	6.43e-06	8
9	1	1	GO:0001906	cell killing	189/18903	1.07e-07	1.56e-05	9e-06	6
12	1	1	GO:0001913	T cell mediated cytotoxicity	51/18903	4.8e-07	5.27e-05	3.03e-05	4
13	1	1	GO:0050870	positive regulation of T cell activation	251/18903	5.69e-07	5.76e-05	3.32e-05	6
14	1	1	GO:1903039	positive regulation of leukocyte cell-cell adhesion	275/18903	9.69e-07	8.85e-05	5.09e-05	6
16	1	1	GO:0016045	detection of bacterium	17/18903	1.21e-06	9.36e-05	5.39e-05	3
21	1	1	GO:0042267	natural killer cell mediated cytotoxicity	74/18903	2.17e-06	0.000135875	7.82e-05	4
25	1	1	GO:0002418	immune response to tumor cell	27/18903	5.16e-06	0.000271595	0.000156295	3
26	1	1	GO:0002460	adaptive immune response based on somatic recombination of immune receptors built from immunoglobulin superfamily domains	375/18903	5.83e-06	0.000282485	0.000162562	6
27	1	1	GO:0050863	regulation of T cell activation	376/18903	5.92e-06	0.000282485	0.000162562	6
30	1	1	GO:0001916	positive regulation of T cell mediated cytotoxicity	31/18903	7.9e-06	0.000346654	0.000199489	3
31	1	1	GO:0007159	leukocyte cell-cell adhesion	414/18903	1.03e-05	0.000435544	0.000250643	6
33	1	1	GO:0002824	positive regulation of adaptive immune response based on somatic recombination of immune receptors built from immunoglobulin superfamily domains	114/18903	1.21e-05	0.000484731	0.000278948	4
34	1	1	GO:0002708	positive regulation of lymphocyte mediated immunity	119/18903	1.44e-05	0.000557498	0.000320824	4
37	1	1	GO:0002683	negative regulation of immune system process	449/18903	1.63e-05	0.000578547	0.000332937	6
40	1	1	GO:0032103	positive regulation of response to external stimulus	464/18903	1.96e-05	0.000644456	0.000370865	6
41	1	1	GO:0002347	response to tumor cell	43/18903	2.15e-05	0.000689465	0.000396767	3
44	1	1	GO:0001912	positive regulation of leukocyte mediated cytotoxicity	59/18903	5.58e-05	0.00166997	0.000961015	3
46	1	1	GO:0048524	positive regulation of viral process	64/18903	7.12e-05	0.00199625	0.00114878	3
49	1	1	GO:0042129	regulation of T cell proliferation	182/18903	7.6e-05	0.00201623	0.00116028	4
50	1	1	GO:0002831	regulation of response to biotic stimulus	361/18903	7.79e-05	0.00201623	0.00116028	5
51	1	1	GO:0031343	positive regulation of cell killing	66/18903	7.81e-05	0.00201623	0.00116028	3
54	1	1	GO:0002381	immunoglobulin production involved in immunoglobulin-mediated immune response	74/18903	0.00010987	0.00267961	0.00154204	3
55	1	1	GO:0002285	lymphocyte activation involved in immune response	207/18903	0.00012499	0.00299294	0.00172235	4
56	1	1	GO:0042098	T cell proliferation	212/18903	0.000137024	0.00316268	0.00182003	4
58	1	1	GO:0075294	positive regulation by symbiont of entry into host	14/18903	0.000139283	0.00316268	0.00182003	2
59	1	1	GO:0050727	regulation of inflammatory response	414/18903	0.000148242	0.00330905	0.00190426	5
61	1	1	GO:0002399	MHC class II protein complex assembly	16/18903	0.000183385	0.00389545	0.00224172	2
62	1	1	GO:0002503	peptide antigen assembly with MHC class II protein complex	16/18903	0.000183385	0.00389545	0.00224172	2
63	1	1	GO:0032102	negative regulation of response to external stimulus	436/18903	0.000188737	0.0039117	0.00225107	5
67	1	1	GO:0032944	regulation of mononuclear cell proliferation	243/18903	0.000231228	0.00454518	0.00261561	4
68	1	1	GO:0048661	positive regulation of smooth muscle cell proliferation	98/18903	0.000252687	0.00489395	0.00281632	3
69	1	1	GO:0032930	positive regulation of superoxide anion generation	19/18903	0.000260716	0.00490519	0.00282279	2
70	1	1	GO:0045953	negative regulation of natural killer cell mediated cytotoxicity	19/18903	0.000260716	0.00490519	0.00282279	2
79	1	1	GO:0031348	negative regulation of defense response	272/18903	0.000355105	0.00591992	0.00340674	4
80	1	1	GO:0006874	cellular calcium ion homeostasis	284/18903	0.000418158	0.00681551	0.00392212	4
82	1	1	GO:0032609	interferon-gamma production	119/18903	0.00044703	0.00709323	0.00408195	3
83	1	1	GO:0032649	regulation of interferon-gamma production	119/18903	0.00044703	0.00709323	0.00408195	3
85	1	1	GO:0051101	regulation of DNA binding	121/18903	0.000469367	0.0071956	0.00414085	3
87	1	1	GO:0051222	positive regulation of protein transport	294/18903	0.000476524	0.0071956	0.00414085	4
90	1	1	GO:0051209	release of sequestered calcium ion into cytosol	124/18903	0.000504198	0.0073781	0.00424588	3
92	1	1	GO:0070269	pyroptosis	27/18903	0.000531845	0.00761348	0.00438133	2
95	1	1	GO:0031349	positive regulation of defense response	307/18903	0.000560835	0.00777495	0.00447425	4
97	1	1	GO:0055074	calcium ion homeostasis	309/18903	0.00057469	0.00780275	0.00449025	4
98	1	1	GO:1904951	positive regulation of establishment of protein localization	310/18903	0.000581708	0.00781745	0.00449871	4
100	1	1	GO:0032943	mononuclear cell proliferation	312/18903	0.000595928	0.00784837	0.00451651	4
101	1	1	GO:0010800	positive regulation of peptidyl-threonine phosphorylation	29/18903	0.00061423	0.00793079	0.00456394	2
102	1	1	GO:0090025	regulation of monocyte chemotaxis	29/18903	0.00061423	0.00793079	0.00456394	2
106	1	1	GO:0002440	production of molecular mediator of immune response	333/18903	0.000760574	0.00944977	0.00543806	4
119	1	1	GO:0046631	alpha-beta T cell activation	174/18903	0.00134578	0.0148315	0.00853512	3
120	1	1	GO:0042554	superoxide anion generation	43/18903	0.00135139	0.0148315	0.00853512	2
122	1	1	GO:0048659	smooth muscle cell proliferation	179/18903	0.00145979	0.0157116	0.00904157	3
130	1	1	GO:0001974	blood vessel remodeling	48/18903	0.0016816	0.0170359	0.00980364	2
131	1	1	GO:0043123	positive regulation of I-kappaB kinase/NF-kappaB signaling	189/18903	0.00170567	0.0171478	0.00986807	3
132	1	1	GO:0050777	negative regulation of immune response	190/18903	0.00173159	0.0172173	0.00990804	3
133	1	1	GO:0035307	positive regulation of protein dephosphorylation	49/18903	0.0017518	0.0172173	0.00990804	2
134	1	1	GO:1904894	positive regulation of receptor signaling pathway via STAT	49/18903	0.0017518	0.0172173	0.00990804	2
136	1	1	GO:0010959	regulation of metal ion transport	423/18903	0.00184168	0.0178345	0.0102632	4
138	1	1	GO:0030225	macrophage differentiation	51/18903	0.00189633	0.0180976	0.0104146	2
139	1	1	GO:0032388	positive regulation of intracellular transport	199/18903	0.00197609	0.0187231	0.0107746	3
141	1	1	GO:0006816	calcium ion transport	440/18903	0.00212633	0.0198609	0.0114293	4
143	1	1	GO:1903829	positive regulation of protein localization	451/18903	0.00232603	0.0214222	0.0123279	4
144	1	1	GO:0043388	positive regulation of DNA binding	57/18903	0.00236276	0.0216094	0.0124356	2
146	1	1	GO:0002763	positive regulation of myeloid leukocyte differentiation	59/18903	0.0025291	0.0225055	0.0129513	2
151	1	1	GO:0086065	cell communication involved in cardiac conduction	61/18903	0.00270081	0.0234011	0.0134667	2
152	1	1	GO:0098900	regulation of action potential	61/18903	0.00270081	0.0234011	0.0134667	2
153	1	1	GO:0070374	positive regulation of ERK1 and ERK2 cascade	223/18903	0.00273031	0.023502	0.0135247	3
156	1	1	GO:0051651	maintenance of location in cell	226/18903	0.00283542	0.0239375	0.0137753	3
157	1	1	GO:0031663	lipopolysaccharide-mediated signaling pathway	63/18903	0.00287789	0.0241412	0.0138926	2
158	1	1	GO:0035306	positive regulation of dephosphorylation	64/18903	0.00296842	0.0246787	0.0142019	2
159	1	1	GO:0050920	regulation of chemotaxis	230/18903	0.00297943	0.0246787	0.0142019	3
161	1	1	GO:0033674	positive regulation of kinase activity	496/18903	0.00327915	0.0268239	0.0154363	4
165	1	1	GO:0002548	monocyte chemotaxis	71/18903	0.00363924	0.0287191	0.016527	2
171	1	1	GO:0050708	regulation of protein secretion	257/18903	0.00407014	0.0313472	0.0180394	3
172	1	1	GO:0006470	protein dephosphorylation	261/18903	0.00424979	0.0322835	0.0185782	3
175	1	1	GO:0086001	cardiac muscle cell action potential	79/18903	0.00448426	0.0337472	0.0194205	2
181	1	1	GO:0043270	positive regulation of ion transport	289/18903	0.00564328	0.0410619	0.0236299	3
183	1	1	GO:0034109	homotypic cell-cell adhesion	95/18903	0.00641879	0.0461942	0.0265834	2
184	1	1	GO:0051047	positive regulation of secretion	304/18903	0.00649049	0.0464564	0.0267343	3
185	1	1	GO:0044403	biological process involved in symbiotic interaction	307/18903	0.00666857	0.047473	0.0273193	3
186	1	1	GO:0007162	negative regulation of cell adhesion	308/18903	0.00672858	0.0476427	0.027417	3
187	1	1	GO:1990868	response to chemokine	98/18903	0.006817	0.0477553	0.0274818	2
188	1	1	GO:1990869	cellular response to chemokine	98/18903	0.006817	0.0477553	0.0274818	2
190	2	2	GO:0048872	homeostasis of number of cells	296/18903	3.45e-06	0.00299222	0.00180917	5
191	2	2	GO:0043122	regulation of I-kappaB kinase/NF-kappaB signaling	255/18903	5.18e-05	0.0171461	0.010367	4
192	2	2	GO:0007249	I-kappaB kinase/NF-kappaB signaling	288/18903	8.31e-05	0.0171461	0.010367	4
193	2	2	GO:0030218	erythrocyte differentiation	128/18903	0.000159229	0.0171461	0.010367	3
195	2	2	GO:0019883	antigen processing and presentation of endogenous antigen	26/18903	0.000215729	0.0171461	0.010367	2
196	2	2	GO:0043153	entrainment of circadian clock by photoperiod	29/18903	0.000269097	0.0171461	0.010367	2
197	2	2	GO:0019886	antigen processing and presentation of exogenous peptide antigen via MHC class II	30/18903	0.000288176	0.0171461	0.010367	2
198	2	2	GO:0030099	myeloid cell differentiation	407/18903	0.000313845	0.0171461	0.010367	4
199	2	2	GO:1903706	regulation of hemopoiesis	413/18903	0.000331814	0.0171461	0.010367	4
200	2	2	GO:0051250	negative regulation of lymphocyte activation	166/18903	0.000342413	0.0171461	0.010367	3
202	2	2	GO:0009648	photoperiodism	33/18903	0.000349268	0.0171461	0.010367	2
203	2	2	GO:0030098	lymphocyte differentiation	419/18903	0.000350514	0.0171461	0.010367	4
205	2	2	GO:0002495	antigen processing and presentation of peptide antigen via MHC class II	34/18903	0.000370914	0.0171461	0.010367	2
206	2	2	GO:0009649	entrainment of circadian clock	34/18903	0.000370914	0.0171461	0.010367	2
207	2	2	GO:1902624	positive regulation of neutrophil migration	34/18903	0.000370914	0.0171461	0.010367	2
208	2	2	GO:0002504	antigen processing and presentation of peptide or polysaccharide antigen via MHC class II	36/18903	0.000416124	0.0171461	0.010367	2
209	2	2	GO:0050869	negative regulation of B cell activation	36/18903	0.000416124	0.0171461	0.010367	2
210	2	2	GO:0002683	negative regulation of immune system process	449/18903	0.000455585	0.0171461	0.010367	4
211	2	2	GO:1902107	positive regulation of leukocyte differentiation	184/18903	0.000462824	0.0171461	0.010367	3
212	2	2	GO:1903708	positive regulation of hemopoiesis	184/18903	0.000462824	0.0171461	0.010367	3
213	2	2	GO:0043123	positive regulation of I-kappaB kinase/NF-kappaB signaling	189/18903	0.000500513	0.0171461	0.010367	3
214	2	2	GO:0043433	negative regulation of DNA-binding transcription factor activity	190/18903	0.000508279	0.0171461	0.010367	3
215	2	2	GO:0002478	antigen processing and presentation of exogenous peptide antigen	40/18903	0.000514185	0.0171461	0.010367	2
224	2	2	GO:0048146	positive regulation of fibroblast proliferation	53/18903	0.000902585	0.0223583	0.0135184	2
227	2	2	GO:0050870	positive regulation of T cell activation	251/18903	0.00113986	0.0260068	0.0157244	3
229	2	2	GO:0001894	tissue homeostasis	275/18903	0.00148216	0.0313423	0.0189504	3
230	2	2	GO:1903039	positive regulation of leukocyte cell-cell adhesion	275/18903	0.00148216	0.0313423	0.0189504	3
232	2	2	GO:0032922	circadian regulation of gene expression	71/18903	0.00161328	0.0325282	0.0196674	2
234	2	2	GO:0045824	negative regulation of innate immune response	77/18903	0.00189397	0.0364904	0.0220631	2
235	2	2	GO:0002720	positive regulation of cytokine production involved in immune response	79/18903	0.00199233	0.0375511	0.0227044	2
241	2	2	GO:0060249	anatomical structure homeostasis	333/18903	0.0025588	0.0426631	0.0257952	3
242	2	2	GO:0034109	homotypic cell-cell adhesion	95/18903	0.00286461	0.0464448	0.0280817	2
243	2	2	GO:0032091	negative regulation of protein binding	96/18903	0.00292412	0.0464448	0.0280817	2
244	2	2	GO:0042113	B cell activation	350/18903	0.00294633	0.0464448	0.0280817	3
247	2	2	GO:0048144	fibroblast proliferation	103/18903	0.00335691	0.0491298	0.0297052	2
248	2	2	GO:0002460	adaptive immune response based on somatic recombination of immune receptors built from immunoglobulin superfamily domains	375/18903	0.00357935	0.0491298	0.0297052	3
250	2	2	GO:0050767	regulation of neurogenesis	377/18903	0.00363332	0.0491298	0.0297052	3
253	2	2	GO:0090398	cellular senescence	108/18903	0.00368332	0.0491298	0.0297052	2
255	3	3	GO:0002181	cytoplasmic translation	161/18903	3.69e-29	1.7e-26	1.13e-26	15
256	3	3	GO:0042255	ribosome assembly	61/18903	2.9e-07	6.68e-05	4.45e-05	4
257	3	3	GO:0042254	ribosome biogenesis	310/18903	8.26e-06	0.0012663	0.000843232	5
258	3	3	GO:0140694	non-membrane-bounded organelle assembly	386/18903	2.38e-05	0.00273776	0.00182308	5
260	3	3	GO:0006364	rRNA processing	229/18903	5.62e-05	0.00338441	0.00225369	4
261	3	3	GO:1904667	negative regulation of ubiquitin protein ligase activity	12/18903	5.62e-05	0.00338441	0.00225369	2
262	3	3	GO:0022618	ribonucleoprotein complex assembly	234/18903	6.11e-05	0.00338441	0.00225369	4
263	3	3	GO:0071826	ribonucleoprotein complex subunit organization	242/18903	6.96e-05	0.00338441	0.00225369	4
265	3	3	GO:0016072	rRNA metabolic process	268/18903	0.000103365	0.00432254	0.0028784	4
267	3	3	GO:2000434	regulation of protein neddylation	19/18903	0.000145048	0.00513248	0.00341773	2
269	3	3	GO:1904666	regulation of ubiquitin protein ligase activity	24/18903	0.000233453	0.00715924	0.00476736	2
271	3	3	GO:0045116	protein neddylation	27/18903	0.00029639	0.00801996	0.00534052	2
274	3	3	GO:2000059	negative regulation of ubiquitin-dependent protein catabolic process	50/18903	0.00102108	0.0234848	0.0156387	2
279	3	3	GO:0030217	T cell differentiation	296/18903	0.00260522	0.047936	0.0319208	3

## Sheet: table S4
Table S4. Marker genes of different T cells types.
	myAUC	avg_diff	power	avg_log2FC	pct.1	pct.2	cluster	gene
RPL32	0.758	0.34165	0.516	0.492897	0.971	0.996	CD4_Naive	RPL32
RPS13	0.755	0.411141	0.51	0.593151	0.955	0.987	CD4_Naive	RPS13
RPS8	0.726	0.315824	0.452	0.455638	0.971	0.994	CD4_Naive	RPS8
RPL30	0.722	0.257864	0.444	0.372019	0.973	0.995	CD4_Naive	RPL30
RPS23	0.722	0.273937	0.444	0.395208	0.965	0.992	CD4_Naive	RPS23
RPS3A	0.72	0.300919	0.44	0.434134	0.967	0.992	CD4_Naive	RPS3A
RPS12	0.718	0.260381	0.436	0.37565	0.978	0.997	CD4_Naive	RPS12
RPL11	0.715	0.276544	0.43	0.398969	0.969	0.995	CD4_Naive	RPL11
RPL34	0.708	0.26213	0.416	0.378174	0.967	0.996	CD4_Naive	RPL34
RPL22	0.705	0.389833	0.41	0.562409	0.905	0.957	CD4_Naive	RPL22
CCR7	0.699	0.878839	0.398	1.2679	0.587	0.224	CD4_Naive	CCR7
RPS5	0.696	0.329596	0.392	0.475506	0.926	0.973	CD4_Naive	RPS5
RPL19	0.692	0.219939	0.384	0.317305	0.97	0.995	CD4_Naive	RPL19
RPL13	0.687	0.214546	0.374	0.309524	0.982	0.998	CD4_Naive	RPL13
RPL35A	0.686	0.246147	0.372	0.355115	0.951	0.99	CD4_Naive	RPL35A
EEF1B2	0.686	0.374148	0.372	0.539781	0.889	0.935	CD4_Naive	EEF1B2
RPS14	0.683	0.199535	0.366	0.287869	0.971	0.996	CD4_Naive	RPS14
LEF1	0.683	0.84647	0.366	1.2212	0.515	0.184	CD4_Naive	LEF1
RPL5	0.683	0.301794	0.366	0.435397	0.932	0.974	CD4_Naive	RPL5
RPL9	0.68	0.291614	0.36	0.42071	0.926	0.975	CD4_Naive	RPL9
TPT1	0.679	0.258122	0.358	0.372391	0.973	0.992	CD4_Naive	TPT1
RPL39	0.674	0.230519	0.348	0.332568	0.96	0.995	CD4_Naive	RPL39
RPS28	0.673	0.230811	0.346	0.33299	0.957	0.992	CD4_Naive	RPS28
RPS25	0.668	0.21221	0.336	0.306155	0.955	0.989	CD4_Naive	RPS25
RPL18	0.667	0.219691	0.334	0.316947	0.95	0.986	CD4_Naive	RPL18
RPS6	0.662	0.218423	0.324	0.315118	0.961	0.992	CD4_Naive	RPS6
SELL	0.66	0.65397	0.32	0.94348	0.541	0.242	CD4_Naive	SELL
RPL29	0.659	0.202488	0.318	0.292129	0.945	0.985	CD4_Naive	RPL29
RPL37	0.654	0.240151	0.308	0.346464	0.953	0.989	CD4_Naive	RPL37
RPL12	0.652	0.203767	0.304	0.293973	0.953	0.99	CD4_Naive	RPL12
LTB	0.652	0.429062	0.304	0.619006	0.756	0.495	CD4_Naive	LTB
PABPC1	0.648	0.301867	0.296	0.435503	0.91	0.923	CD4_Naive	PABPC1
SARAF	0.647	0.317995	0.294	0.45877	0.909	0.924	CD4_Naive	SARAF
RPLP2	0.646	0.179139	0.292	0.258442	0.953	0.992	CD4_Naive	RPLP2
TCF7	0.639	0.631109	0.278	0.910498	0.519	0.289	CD4_Naive	TCF7
EEF1G	0.638	0.3139	0.276	0.452862	0.832	0.865	CD4_Naive	EEF1G
RPS4X	0.638	0.184622	0.276	0.266353	0.959	0.993	CD4_Naive	RPS4X
RPL10A	0.636	0.209887	0.272	0.302802	0.925	0.972	CD4_Naive	RPL10A
NPM1	0.636	0.314114	0.272	0.45317	0.843	0.879	CD4_Naive	NPM1
LDHB	0.633	0.42092	0.266	0.60726	0.753	0.676	CD4_Naive	LDHB
NACA	0.63	0.20697	0.26	0.298595	0.919	0.968	CD4_Naive	NACA
MAL	0.63	0.544494	0.26	0.785539	0.425	0.176	CD4_Naive	MAL
PIK3IP1	0.627	0.451376	0.254	0.651198	0.74	0.644	CD4_Naive	PIK3IP1
RPL4	0.626	0.24529	0.252	0.353879	0.902	0.946	CD4_Naive	RPL4
GZMK	0.67	0.882331	0.34	1.27293	0.467	0.132	CD4_CM	GZMK
DUSP2	0.653	0.52958	0.306	0.764022	0.737	0.538	CD4_CM	DUSP2
CXCR4	0.646	0.471588	0.292	0.680358	0.839	0.779	CD4_CM	CXCR4
FOS	0.64	0.706087	0.28	1.01867	0.613	0.379	CD4_CM	FOS
SRGN	0.631	0.36126	0.262	0.521188	0.867	0.773	CD4_CM	SRGN
FTH1	0.628	0.347223	0.256	0.500938	0.985	0.973	CD4_CM	FTH1
NKG7	0.939	2.04068	0.878	2.94408	0.972	0.243	CD8_CM	NKG7
CCL51	0.894	1.5504	0.788	2.23675	0.954	0.321	CD8_CM	CCL5
CST7	0.866	1.43623	0.732	2.07204	0.893	0.247	CD8_CM	CST7
CTSW	0.836	1.29546	0.672	1.86895	0.845	0.29	CD8_CM	CTSW
GZMH	0.821	1.65594	0.642	2.38902	0.712	0.08	CD8_CM	GZMH
HLA-C	0.806	0.60867	0.612	0.878126	0.988	0.958	CD8_CM	HLA-C
HLA-B	0.796	0.509568	0.592	0.735151	0.997	0.985	CD8_CM	HLA-B
FGFBP2	0.79	1.55934	0.58	2.24966	0.647	0.073	CD8_CM	FGFBP2
GNLY	0.782	2.02477	0.564	2.92112	0.661	0.134	CD8_CM	GNLY
B2M	0.776	0.329376	0.552	0.475189	1	0.996	CD8_CM	B2M
HLA-A	0.768	0.4756	0.536	0.686145	0.983	0.95	CD8_CM	HLA-A
GZMB	0.767	1.39349	0.534	2.01039	0.596	0.06	CD8_CM	GZMB
GZMM	0.761	0.909858	0.522	1.31265	0.748	0.349	CD8_CM	GZMM
PRF1	0.747	1.11364	0.494	1.60664	0.573	0.088	CD8_CM	PRF1
ZEB2	0.746	0.974291	0.492	1.4056	0.579	0.087	CD8_CM	ZEB2
CD741	0.739	0.6789	0.478	0.979445	0.925	0.725	CD8_CM	CD74
CYBA	0.73	0.714403	0.46	1.03067	0.824	0.576	CD8_CM	CYBA
LITAF	0.727	0.668086	0.454	0.963844	0.843	0.608	CD8_CM	LITAF
GZMA	0.726	1.0132	0.452	1.46175	0.546	0.098	CD8_CM	GZMA
TGFB1	0.724	0.810699	0.448	1.16959	0.712	0.364	CD8_CM	TGFB1
CD8A1	0.722	1.20166	0.444	1.73363	0.592	0.19	CD8_CM	CD8A
CCL4	0.713	1.18858	0.426	1.71475	0.504	0.079	CD8_CM	CCL4
CD99	0.713	0.606428	0.426	0.874891	0.827	0.596	CD8_CM	CD99
HLA-DPB1	0.713	0.777528	0.426	1.12174	0.633	0.25	CD8_CM	HLA-DPB1
SRGN1	0.712	0.516504	0.424	0.745157	0.929	0.717	CD8_CM	SRGN
ITGB2	0.711	0.757282	0.422	1.09253	0.722	0.436	CD8_CM	ITGB2
HLA-DRB1	0.711	0.868847	0.422	1.25348	0.587	0.17	CD8_CM	HLA-DRB1
MT-CO1	0.709	0.345904	0.418	0.499034	0.997	0.991	CD8_CM	MT-CO1
SH3BGRL3	0.707	0.491213	0.414	0.70867	0.935	0.835	CD8_CM	SH3BGRL3
HCST	0.703	0.671258	0.406	0.968421	0.765	0.527	CD8_CM	HCST
FLNA	0.703	0.708381	0.406	1.02198	0.7	0.395	CD8_CM	FLNA
AKNA	0.701	0.758621	0.402	1.09446	0.631	0.299	CD8_CM	AKNA
KLRD1	0.695	0.951918	0.39	1.37333	0.435	0.042	CD8_CM	KLRD1
HLA-DPA1	0.695	0.712493	0.39	1.02791	0.567	0.198	CD8_CM	HLA-DPA1
MATK	0.69	0.832852	0.38	1.20155	0.447	0.074	CD8_CM	MATK
GAPDH1	0.689	0.412778	0.378	0.595513	0.926	0.829	CD8_CM	GAPDH
EFHD2	0.689	0.835857	0.378	1.20589	0.455	0.091	CD8_CM	EFHD2
S100A41	0.686	0.50373	0.372	0.726728	0.871	0.643	CD8_CM	S100A4
C12orf75	0.685	0.744605	0.37	1.07424	0.487	0.138	CD8_CM	C12orf75
BHLHE40	0.684	0.7407	0.368	1.0686	0.529	0.174	CD8_CM	BHLHE40
PFN1	0.683	0.416141	0.366	0.600365	0.961	0.886	CD8_CM	PFN1
SYTL3	0.682	0.61167	0.364	0.882454	0.628	0.325	CD8_CM	SYTL3
MAP3K8	0.679	0.800847	0.358	1.15538	0.473	0.126	CD8_CM	MAP3K8
SYNE1	0.679	0.708405	0.358	1.02201	0.509	0.184	CD8_CM	SYNE1
CALM1	0.677	0.391426	0.354	0.564709	0.918	0.845	CD8_CM	CALM1
ARPC2	0.677	0.474429	0.354	0.684456	0.811	0.642	CD8_CM	ARPC2
UBB1	0.675	0.430025	0.35	0.620395	0.83	0.657	CD8_CM	UBB
GNG2	0.675	0.616321	0.35	0.889163	0.596	0.311	CD8_CM	GNG2
HLA-E	0.675	0.299135	0.35	0.43156	0.966	0.931	CD8_CM	HLA-E
LDHA1	0.672	0.568529	0.344	0.820214	0.753	0.557	CD8_CM	LDHA
SH2D2A	0.672	0.71586	0.344	1.03277	0.493	0.176	CD8_CM	SH2D2A
S1PR5	0.671	0.789278	0.342	1.13869	0.382	0.038	CD8_CM	S1PR5
CFL1	0.671	0.419227	0.342	0.604816	0.905	0.81	CD8_CM	CFL1
SLA2	0.668	0.753699	0.336	1.08736	0.425	0.099	CD8_CM	SLA2
LCP1	0.667	0.499632	0.334	0.720816	0.702	0.471	CD8_CM	LCP1
TUBA4A1	0.661	0.635196	0.322	0.916395	0.595	0.334	CD8_CM	TUBA4A
TNFRSF1B	0.661	0.614574	0.322	0.886643	0.508	0.212	CD8_CM	TNFRSF1B
C9orf142	0.66	0.567015	0.32	0.818029	0.578	0.324	CD8_CM	C9orf142
IRF1	0.66	0.505467	0.32	0.729234	0.757	0.545	CD8_CM	IRF1
DUSP21	0.66	0.640395	0.32	0.923895	0.712	0.489	CD8_CM	DUSP2
RUNX3	0.66	0.601281	0.32	0.867465	0.508	0.219	CD8_CM	RUNX3
IFITM2	0.655	0.520613	0.31	0.751085	0.807	0.665	CD8_CM	IFITM2
LSP1	0.653	0.423881	0.306	0.611531	0.766	0.606	CD8_CM	LSP1
FYN1	0.653	0.484284	0.306	0.698675	0.605	0.356	CD8_CM	FYN
MYL61	0.652	0.351304	0.304	0.506824	0.846	0.714	CD8_CM	MYL6
ID21	0.652	0.598647	0.304	0.863664	0.514	0.234	CD8_CM	ID2
APMAP	0.65	0.627737	0.3	0.905633	0.399	0.111	CD8_CM	APMAP
CMC1	0.649	0.868517	0.298	1.253	0.381	0.093	CD8_CM	CMC1
LGALS11	0.648	0.661731	0.296	0.954677	0.482	0.205	CD8_CM	LGALS1
PTPRCAP	0.648	0.398566	0.296	0.57501	0.824	0.702	CD8_CM	PTPRCAP
HLA-DRB5	0.646	0.755933	0.292	1.09058	0.372	0.085	CD8_CM	HLA-DRB5
APOBEC3G	0.643	0.615645	0.286	0.888188	0.392	0.117	CD8_CM	APOBEC3G
AHNAK	0.643	0.446721	0.286	0.644483	0.667	0.432	CD8_CM	AHNAK
GUK11	0.643	0.411658	0.286	0.593897	0.684	0.505	CD8_CM	GUK1
C20orf24	0.641	0.589185	0.282	0.850014	0.426	0.17	CD8_CM	C20orf24
HLA-DQA1	0.641	0.690304	0.282	0.995898	0.354	0.072	CD8_CM	HLA-DQA1
HOPX	0.641	0.760716	0.282	1.09748	0.332	0.053	CD8_CM	HOPX
SLC7A51	0.64	0.626762	0.28	0.904226	0.401	0.131	CD8_CM	SLC7A5
C1orf21	0.64	0.634431	0.28	0.91529	0.315	0.033	CD8_CM	C1orf21
TSEN54	0.639	0.541702	0.278	0.781511	0.435	0.182	CD8_CM	TSEN54
ABI3	0.639	0.673281	0.278	0.971339	0.325	0.048	CD8_CM	ABI3
ARPC5L	0.639	0.525425	0.278	0.758029	0.464	0.218	CD8_CM	ARPC5L
CALR	0.637	0.473021	0.274	0.682425	0.679	0.515	CD8_CM	CALR
CD8B1	0.637	0.675797	0.274	0.974969	0.432	0.162	CD8_CM	CD8B
S100A61	0.637	0.342817	0.274	0.494581	0.839	0.729	CD8_CM	S100A6
LYAR1	0.636	0.527156	0.272	0.760525	0.431	0.169	CD8_CM	LYAR
TGFBR3	0.636	0.534555	0.272	0.771199	0.393	0.132	CD8_CM	TGFBR3
H3F3B	0.635	0.265207	0.27	0.382613	0.973	0.938	CD8_CM	H3F3B
GABARAPL11	0.634	0.503812	0.268	0.726847	0.505	0.266	CD8_CM	GABARAPL1
CHST12	0.634	0.613637	0.268	0.885291	0.335	0.073	CD8_CM	CHST12
TBX21	0.632	0.606354	0.264	0.874783	0.313	0.051	CD8_CM	TBX21
UBC1	0.63	0.257969	0.26	0.37217	0.931	0.871	CD8_CM	UBC
H3F3A	0.63	0.295611	0.26	0.426476	0.869	0.779	CD8_CM	H3F3A
ADGRE5	0.629	0.431269	0.258	0.622189	0.549	0.327	CD8_CM	ADGRE5
PIK3R1	0.628	0.349895	0.256	0.504792	0.725	0.552	CD8_CM	PIK3R1
MYO1F	0.627	0.546941	0.254	0.789069	0.338	0.091	CD8_CM	MYO1F
ACTB	0.627	0.256157	0.254	0.369557	0.992	0.966	CD8_CM	ACTB
LTB1	0.756	0.69906	0.512	1.00853	0.949	0.548	CD4_EM	LTB
JUNB1	0.709	0.529494	0.418	0.763899	0.982	0.869	CD4_EM	JUNB
FXYD5	0.691	0.374454	0.382	0.540223	0.969	0.829	CD4_EM	FXYD5
FTH11	0.684	0.425211	0.368	0.61345	0.998	0.97	CD4_EM	FTH1
IL7R1	0.676	0.40802	0.352	0.588649	0.931	0.634	CD4_EM	IL7R
VIM	0.672	0.42445	0.344	0.612351	0.962	0.824	CD4_EM	VIM
S100A101	0.664	0.399352	0.328	0.576143	0.901	0.657	CD4_EM	S100A10
ANXA12	0.662	0.478997	0.324	0.691047	0.709	0.397	CD4_EM	ANXA1
PLP2	0.662	0.439965	0.324	0.634736	0.649	0.326	CD4_EM	PLP2
RNASET2	0.661	0.410264	0.322	0.591886	0.665	0.35	CD4_EM	RNASET2
CRIP11	0.66	0.444396	0.32	0.641128	0.801	0.52	CD4_EM	CRIP1
GSTK1	0.66	0.371195	0.32	0.535521	0.817	0.549	CD4_EM	GSTK1
AQP3	0.659	0.543701	0.318	0.784394	0.477	0.16	CD4_EM	AQP3
ZFP36L21	0.656	0.354852	0.312	0.511943	0.971	0.881	CD4_EM	ZFP36L2
TPT11	0.655	0.214663	0.31	0.309693	0.998	0.982	CD4_EM	TPT1
EMP3	0.652	0.363186	0.304	0.523967	0.869	0.612	CD4_EM	EMP3
TAGLN2	0.652	0.335084	0.304	0.483424	0.856	0.592	CD4_EM	TAGLN2
LDHB1	0.647	0.299176	0.294	0.43162	0.917	0.673	CD4_EM	LDHB
SLC2A3	0.642	0.35685	0.284	0.514826	0.795	0.532	CD4_EM	SLC2A3
GPR183	0.641	0.397347	0.282	0.57325	0.507	0.218	CD4_EM	GPR183
CDKN1A	0.639	0.680564	0.278	0.981847	0.372	0.094	CD4_EM	CDKN1A
S100A42	0.639	0.346947	0.278	0.500538	0.898	0.682	CD4_EM	S100A4
S100A111	0.638	0.423942	0.276	0.611618	0.541	0.259	CD4_EM	S100A11
ZFP361	0.636	0.390047	0.272	0.562719	0.892	0.711	CD4_EM	ZFP36
RPL361	0.635	0.195925	0.27	0.28266	0.992	0.945	CD4_EM	RPL36
HINT1	0.635	0.24939	0.27	0.359794	0.946	0.785	CD4_EM	HINT1
RPLP1	0.634	0.179561	0.268	0.259052	1	0.99	CD4_EM	RPLP1
ARHGAP15	0.631	0.314164	0.262	0.453244	0.62	0.359	CD4_EM	ARHGAP15
FLT3LG1	0.63	0.295978	0.26	0.427006	0.665	0.392	CD4_EM	FLT3LG
RPS18	0.629	0.177135	0.258	0.255552	0.998	0.981	CD4_EM	RPS18
SOCS3	0.627	0.456469	0.254	0.658546	0.457	0.201	CD4_EM	SOCS3
MAL1	0.626	0.318937	0.252	0.460128	0.511	0.243	CD4_EM	MAL
IL321	0.783	0.949601	0.566	1.36999	0.947	0.797	CD4_REG	IL32
ACTB1	0.731	0.60213	0.462	0.86869	0.992	0.974	CD4_REG	ACTB
ARID5B1	0.724	0.792316	0.448	1.14307	0.68	0.286	CD4_REG	ARID5B
FOXP3	0.722	1.17772	0.444	1.69909	0.458	0.015	CD4_REG	FOXP3
CTLA4	0.717	1.0695	0.434	1.54296	0.475	0.047	CD4_REG	CTLA4
CD521	0.715	0.632177	0.43	0.912039	0.934	0.78	CD4_REG	CD52
S100A43	0.711	0.71718	0.422	1.03467	0.913	0.711	CD4_REG	S100A4
SAT12	0.703	0.763051	0.406	1.10085	0.817	0.536	CD4_REG	SAT1
TMSB10	0.703	0.447668	0.406	0.645848	0.99	0.97	CD4_REG	TMSB10
YWHAB1	0.701	0.546977	0.402	0.789122	0.856	0.649	CD4_REG	YWHAB
UBC2	0.699	0.444697	0.398	0.641562	0.952	0.888	CD4_REG	UBC
HLA-A1	0.696	0.382061	0.392	0.551198	0.991	0.96	CD4_REG	HLA-A
PFN11	0.693	0.474877	0.386	0.685103	0.966	0.908	CD4_REG	PFN1
DUSP4	0.685	0.912653	0.37	1.31668	0.466	0.101	CD4_REG	DUSP4
GBP5	0.68	0.782152	0.36	1.12841	0.527	0.187	CD4_REG	GBP5
RGS12	0.679	0.910409	0.358	1.31344	0.59	0.258	CD4_REG	RGS1
CD27	0.677	0.783283	0.354	1.13004	0.498	0.171	CD4_REG	CD27
TMSB4X1	0.676	0.331113	0.352	0.477696	0.998	0.986	CD4_REG	TMSB4X
TIGIT	0.676	0.853448	0.352	1.23126	0.41	0.06	CD4_REG	TIGIT
SAMHD11	0.674	0.608541	0.348	0.877938	0.604	0.292	CD4_REG	SAMHD1
S100A102	0.671	0.523574	0.342	0.755358	0.856	0.69	CD4_REG	S100A10
LINC00152	0.669	0.714708	0.338	1.03111	0.477	0.152	CD4_REG	LINC00152
OAZ12	0.668	0.425002	0.336	0.613149	0.839	0.66	CD4_REG	OAZ1
CORO1A	0.668	0.499751	0.336	0.720988	0.854	0.716	CD4_REG	CORO1A
CLDND11	0.668	0.621683	0.336	0.896899	0.584	0.285	CD4_REG	CLDND1
PBXIP11	0.664	0.53359	0.328	0.769807	0.615	0.322	CD4_REG	PBXIP1
IL10RA	0.663	0.515522	0.326	0.743741	0.615	0.318	CD4_REG	IL10RA
GSTK11	0.663	0.494411	0.326	0.713285	0.777	0.585	CD4_REG	GSTK1
ARPC1B1	0.663	0.60533	0.326	0.873306	0.652	0.406	CD4_REG	ARPC1B
LSP11	0.662	0.447375	0.324	0.645426	0.816	0.653	CD4_REG	LSP1
TTC39C1	0.661	0.667825	0.322	0.963468	0.535	0.258	CD4_REG	TTC39C
GMFG	0.658	0.4227	0.316	0.609828	0.807	0.633	CD4_REG	GMFG
B2M1	0.657	0.242627	0.314	0.350036	0.999	0.997	CD4_REG	B2M
MIR4435-2HG	0.657	0.762469	0.314	1.10001	0.373	0.064	CD4_REG	MIR4435-2HG
EVL	0.655	0.422295	0.31	0.609243	0.776	0.591	CD4_REG	EVL
GAPDH2	0.654	0.438448	0.308	0.632547	0.952	0.857	CD4_REG	GAPDH
PMAIP12	0.653	0.736158	0.306	1.06205	0.511	0.222	CD4_REG	PMAIP1
UCP2	0.653	0.639075	0.306	0.92199	0.579	0.335	CD4_REG	UCP2
PELI11	0.653	0.616033	0.306	0.888748	0.505	0.221	CD4_REG	PELI1
USP15	0.652	0.4688	0.304	0.676336	0.657	0.418	CD4_REG	USP15
ISG202	0.649	0.511223	0.298	0.737539	0.748	0.524	CD4_REG	ISG20
SELL1	0.647	0.556958	0.294	0.80352	0.621	0.365	CD4_REG	SELL
STAM	0.646	0.595498	0.292	0.859122	0.368	0.079	CD4_REG	STAM
CD742	0.646	0.357134	0.292	0.515235	0.912	0.785	CD4_REG	CD74
SMCHD1	0.645	0.460503	0.29	0.664366	0.721	0.518	CD4_REG	SMCHD1
IL2RA	0.645	0.865613	0.29	1.24882	0.314	0.027	CD4_REG	IL2RA
ITGB12	0.643	0.527734	0.286	0.76136	0.559	0.289	CD4_REG	ITGB1
GBP2	0.643	0.567472	0.286	0.818689	0.464	0.194	CD4_REG	GBP2
AES	0.642	0.405694	0.284	0.585293	0.808	0.685	CD4_REG	AES
ARHGDIB	0.642	0.328113	0.284	0.473366	0.923	0.876	CD4_REG	ARHGDIB
CCM2	0.641	0.500137	0.282	0.721546	0.468	0.2	CD4_REG	CCM2
LTB2	0.641	0.462143	0.282	0.666732	0.867	0.602	CD4_REG	LTB
RCSD1	0.641	0.452035	0.282	0.652149	0.525	0.264	CD4_REG	RCSD1
CD21	0.641	0.480737	0.282	0.693557	0.663	0.428	CD4_REG	CD2
RHBDD21	0.64	0.438282	0.28	0.632308	0.595	0.342	CD4_REG	RHBDD2
TTN	0.64	0.8203	0.28	1.18344	0.358	0.087	CD4_REG	TTN
LCK	0.64	0.411136	0.28	0.593144	0.648	0.426	CD4_REG	LCK
FCMR1	0.639	0.426823	0.278	0.615775	0.619	0.385	CD4_REG	FCMR
SH3BGRL31	0.637	0.314283	0.274	0.453414	0.94	0.864	CD4_REG	SH3BGRL3
CARD16	0.636	0.536555	0.272	0.774086	0.434	0.169	CD4_REG	CARD16
SKAP1	0.635	0.435196	0.27	0.627855	0.58	0.357	CD4_REG	SKAP1
ANXA22	0.633	0.476879	0.266	0.687991	0.461	0.204	CD4_REG	ANXA2
CLIC12	0.633	0.440278	0.266	0.635186	0.626	0.397	CD4_REG	CLIC1
EIF3A1	0.632	0.417749	0.264	0.602685	0.597	0.371	CD4_REG	EIF3A
RAC2	0.631	0.399332	0.262	0.576114	0.75	0.59	CD4_REG	RAC2
CRIP12	0.631	0.475849	0.262	0.686506	0.744	0.558	CD4_REG	CRIP1
BIRC3	0.63	0.43559	0.26	0.628424	0.578	0.343	CD4_REG	BIRC3
CD3D1	0.629	0.380011	0.258	0.548239	0.803	0.619	CD4_REG	CD3D
HLA-DRB11	0.629	0.53724	0.258	0.775073	0.541	0.295	CD4_REG	HLA-DRB1
PRDM1	0.628	0.555488	0.256	0.8014	0.418	0.168	CD4_REG	PRDM1
ETS1	0.627	0.393169	0.254	0.567223	0.682	0.487	CD4_REG	ETS1
CD281	0.627	0.432796	0.254	0.624393	0.441	0.2	CD4_REG	CD28
SAMSN12	0.626	0.380744	0.252	0.549298	0.583	0.339	CD4_REG	SAMSN1
LGALS3	0.626	0.656964	0.252	0.947799	0.333	0.084	CD4_REG	LGALS3
FAS	0.626	0.489401	0.252	0.706056	0.362	0.115	CD4_REG	FAS

## Sheet: table S5
Table S5. 40 key genes that distinguish CD8_CM from other cell types and T cell subtypes.
1	SH2D2A
2	GNLY
3	CD8A
4	CD8B
5	DUSP2
6	TUBA4A
7	ARL4C
8	FGFBP2
9	GZMK
10	GZMA
11	PIK3R1
12	HIST1H1E
13	FYN
14	SYNE1
15	SYTL3
16	AKNA
17	IFITM2
18	CTSW
19	PTPRCAP
20	SRGN
21	PRF1
22	KLRD1
23	GZMH
24	GZMB
25	GNG2
26	SYNE2
27	CALM1
28	CCL5
29	CD7
30	CST7
31	SLA2
32	NFATC2
33	GZMM
34	MATK
35	ADGRE5
36	HCST
37	TGFB1
38	NKG7
39	ITGB2
40	C9orf142

## Sheet: table S6
Table S6. Mendelian randomization estimates for key genes on TNBC based on the EBI database (ieu-a-1128).
Outcome	Exposure	Nsnp	Method	P-value	OR	95%CI	Heterogeneity (P-value)	Pleiotropy (P-value)
TNBC	GZMK	9	IVM	0.0508295	1.0641	0.9998-1.1326	0.432518	0.539857
TNBC	SH2D2A	2	IVM	0.041825	1.2285	1.0076-1.4978	0.268555	NA
TNBC	ADGRE5	2	IVM	0.0361133	1.0748	0.9898-1.1670	0.43528	NA
TNBC	CD7	2	IVM	0.0200249	1.2197	1.0317-1.4419	0.468758	NA

## Sheet: table S7 
Table S7. Mendelian randomization estimates for key genes on TNBC based on the EBI database (ieu-a-1135) .
Outcome	Exposure	Nsnp	Method	P-value	OR	95%CI	Heterogeneity	Pleiotropy
							(P-value)	(P-value)
TNBC	SH2D2A	2	IVM	0.0137899	1.4227	1.0746-1.8835	0.704803	NA
TNBC	GZMK	9	MR Egger	0.0195999	1.3401	1.1077-1.6212	0.72226	0.0563245
TNBC	ADGRE5	9	IVM	0.203686	1.115	0.9427-1.3189	0.286517	NA
TNBC	CD7	1	Wald ratio	0.211697	1.1564	0.9206-1.4526	0.721666	NA

## Sheet: tabe S8 
Table S8: Colocalization probabilities between GZMK and TNBC.
GENE	ENSEMBL ID	snp	chr	Position (hg19)	H0	H1	H2	H3	H4
GZMK	ENSG00000113088	rs6891823	5	54317900	2.23846e-201	1.45722e-102	1.53627e-102	1.02068e-07	1
H3 denotes the posterior probability that both traits are associated in the region, but with different causal variants. H4 denotes the posterior probability that both traits are associated and share a single causal variant.

## Sheet: table S9
Table S9. Result of the Steiger test in Two-sample MR estimates of effects of key genes on TNBC
	id.exposure	id.outcome	exposure	outcome	snp_r2.exposure	snp_r2.outcome	correct_causal_direction	steiger_pval
1	eqtl-a-ENSG00000113088	ieu-a-1128	GZMK	TNBC	0.0315305	9.29289e-05	TRUE	5.99374e-159
