# Supplementary material for: Single‐Cell Transcriptomics Reveals the Potential Role of GZMK+ CD8+ T Cells in Cell Senescence of Triple‐Negative Breast Cancer
Source: Int J Genomics. 2026 Apr 17;2026:4215646. doi: 10.1155/ijog/4215646 (PMC13088264; doi:10.1155/ijog/4215646)
Supplement: Supplementary file 3 — Supporting Information 3 Supporting Information 3: Supporting Data 1. Marker genes of different cell types. Supporting Data 2. Marker genes of different cell types after downsampling. Figure R1. Single‐cell RNA sequencing analysis of breast cancer tissue before and after downsampling. (A) Elbow plots were used to determine the number of principal components for subsequent analyses. (B) The UMAP algorithm was applied to the first 15 principal components for dimensionality reduction to obtain 25 cell clusters. (C) Annotation of the 25 clusters using the SingleR R package, categorizing them into 10 cell types. (D) Elbow plots were used to determine the number of principal components for subsequent analyses after downsampling. (E) The UMAP algorithm was applied to the first 15 principal components for dimensionality reduction to obtain 25 cell clusters after downsampling. (F) Annotation of the 25 clusters using the SingleR R package, categorizing them into 10 cell types after downsampling. Figure R2. Pseudotime analysis of T cells. (A‐C) The developmental trajectory of T cells is inferred by Monocle 3. (D) GZMK expression changes across pseudotime by Monocle 3. [file IJOG-2026-4215646-s001.zip › Supplementary Data 1.xlsx]

## Sheet: Supplementary Data 1
Supplementary Data 1. Marker genes of different cells types.
	myAUC	avg_diff	power	avg_log2FC	pct.1	pct.2	cluster	gene
SARAF	0.836	1.13973924742112	0.672	1.64429616016097	0.917	0.632	T cells	SARAF
RPS12	0.836	0.680262773736954	0.672	0.981411730171698	0.989	0.983	T cells	RPS12
CD3E	0.831	1.30670872519337	0.662	1.88518219772281	0.805	0.154	T cells	CD3E
RPL30	0.831	0.663702431324666	0.662	0.957520206298031	0.985	0.976	T cells	RPL30
AC090498.1	0.822	0.91586552779752	0.644	1.32131465507463	0.944	0.481	T cells	AC090498.1
RPS10	0.817	0.847946968758359	0.634	1.22332888676452	0.954	0.848	T cells	RPS10
EEF1A1	0.811	0.576168752588663	0.622	0.831235802074837	0.994	0.989	T cells	EEF1A1
RPL28	0.81	0.589181828103553	0.62	0.850009701586902	0.987	0.974	T cells	RPL28
RPS15A	0.809	0.499703099776603	0.618	0.720919183964543	0.987	0.982	T cells	RPS15A
RPS25	0.807	0.60981669806105	0.614	0.879779526143976	0.975	0.959	T cells	RPS25
RPS3	0.799	0.497416984034088	0.598	0.717621016119907	0.985	0.976	T cells	RPS3
RPL14	0.798	0.591674904377148	0.596	0.853606450363372	0.968	0.948	T cells	RPL14
RPL17	0.794	0.792469184045766	0.588	1.14329136188015	0.945	0.748	T cells	RPL17
RPL19	0.792	0.542723556643016	0.584	0.782984583742516	0.984	0.975	T cells	RPL19
IL7R	0.792	1.48218698717427	0.584	2.13834381606646	0.678	0.113	T cells	IL7R
IFITM1	0.783	0.882388952832799	0.566	1.27301816638708	0.872	0.334	T cells	IFITM1
RPS14	0.781	0.474858194812447	0.562	0.685075562781376	0.986	0.981	T cells	RPS14
RPL32	0.78	0.526722953193379	0.56	0.759900592494477	0.985	0.981	T cells	RPL32
BTG1	0.778	0.728157841061428	0.556	1.05050970628375	0.952	0.781	T cells	BTG1
EEF1G	0.778	0.916618822175457	0.556	1.3224	0.851	0.412	T cells	EEF1G
RPS3A	0.776	0.527593557960947	0.552	0.761156609675219	0.981	0.973	T cells	RPS3A
ZFP36L2	0.776	0.925481141030651	0.552	1.33518705260119	0.894	0.681	T cells	ZFP36L2
GNB2L1	0.774	0.804554911260077	0.548	1.16072738059778	0.911	0.454	T cells	GNB2L1
RPS27	0.766	0.481986610017512	0.532	0.695359692047149	0.989	0.984	T cells	RPS27
TPT1	0.765	0.548997417876901	0.53	0.79203585223186	0.984	0.978	T cells	TPT1
RPSA	0.764	0.572589948897539	0.528	0.826072679737379	0.952	0.914	T cells	RPSA
CD3D	0.762	1.0450856833272	0.524	1.50773993264022	0.622	0.096	T cells	CD3D
LEPROTL1	0.76	1.04925468640538	0.52	1.51375453270653	0.715	0.305	T cells	LEPROTL1
GLTSCR2	0.758	0.85128611986242	0.516	1.2281462635031	0.79	0.337	T cells	GLTSCR2
MT-ND4L	0.757	0.703978481841247	0.514	1.01562626464491	0.943	0.741	T cells	MT-ND4L
IL32	0.754	0.923692958232269	0.508	1.33260725014574	0.8	0.41	T cells	IL32
PIK3IP1	0.753	0.99493075189484	0.506	1.43538166178661	0.685	0.218	T cells	PIK3IP1
TSC22D3	0.753	0.802050673970562	0.506	1.15711452987898	0.854	0.471	T cells	TSC22D3
KLF2	0.751	1.12613251262739	0.502	1.62466579135136	0.702	0.266	T cells	KLF2
RPS23	0.749	0.449198742378982	0.498	0.648056798003704	0.981	0.973	T cells	RPS23
SPOCK2	0.748	0.972721830719569	0.496	1.40334096134355	0.657	0.168	T cells	SPOCK2
ARHGDIB	0.745	0.691056174579626	0.49	0.996983316041719	0.877	0.492	T cells	ARHGDIB
RPL34	0.739	0.413333337502208	0.478	0.596313956248508	0.984	0.979	T cells	RPL34
CXCR4	0.738	0.894519157516791	0.476	1.29051835252965	0.785	0.406	T cells	CXCR4
RPL11	0.738	0.401759276090845	0.476	0.579616115247412	0.984	0.981	T cells	RPL11
RPL13	0.734	0.368965319700943	0.468	0.532304436992558	0.991	0.986	T cells	RPL13
EEF1B2	0.732	0.592509577768825	0.464	0.854810629526306	0.916	0.832	T cells	EEF1B2
HLA-B	0.73	0.499751720760755	0.46	0.720989329217269	0.989	0.928	T cells	HLA-B
HLA-E	0.73	0.516267282963726	0.46	0.744816248904998	0.942	0.779	T cells	HLA-E
PTPRCAP	0.729	0.734765871206853	0.458	1.06004307860458	0.74	0.265	T cells	PTPRCAP
MT-ATP8	0.728	0.664365870808555	0.456	0.958477347151375	0.858	0.456	T cells	MT-ATP8
FXYD5	0.727	0.69375644432281	0.454	1.00087898180928	0.849	0.608	T cells	FXYD5
B2M	0.727	0.41108909496095	0.454	0.593076198663701	0.997	0.988	T cells	B2M
CD6	0.727	0.968637535374595	0.454	1.39744856870385	0.541	0.093	T cells	CD6
LTB	0.725	1.15746582239982	0.45	1.66987020197467	0.606	0.188	T cells	LTB
CD5	0.724	1.00520581027906	0.448	1.45020543756237	0.512	0.065	T cells	CD5
RPL18	0.723	0.385911234787478	0.446	0.556752224651239	0.971	0.964	T cells	RPL18
RPL7A	0.723	0.394467131849364	0.446	0.569095774912768	0.967	0.954	T cells	RPL7A
RPL29	0.722	0.394419592763506	0.444	0.56902719050935	0.968	0.962	T cells	RPL29
PTPRC	0.722	0.737185305461274	0.444	1.06353358440521	0.78	0.361	T cells	PTPRC
RPL26	0.721	0.383236838647204	0.442	0.552893886602301	0.977	0.964	T cells	RPL26
RPS13	0.719	0.43369690175512	0.438	0.625692369411023	0.974	0.969	T cells	RPS13
RPL23A	0.714	0.375343750243176	0.428	0.541506567104495	0.968	0.953	T cells	RPL23A
TXNIP	0.714	0.797087394893899	0.428	1.14995403176853	0.785	0.486	T cells	TXNIP
RPS28	0.713	0.35601280923223	0.426	0.513617914372277	0.977	0.977	T cells	RPS28
FYB	0.712	0.88079171322359	0.424	1.27071383672377	0.593	0.191	T cells	FYB
LIMD2	0.708	0.662032832036145	0.416	0.955111483684209	0.756	0.39	T cells	LIMD2
AES	0.707	0.72235094753762	0.414	1.04213212979396	0.687	0.358	T cells	AES
RPS21	0.707	0.441435147208228	0.414	0.636856297751394	0.953	0.936	T cells	RPS21
EEF2	0.705	0.492515242569218	0.41	0.710549298016824	0.909	0.818	T cells	EEF2
CALM1	0.705	0.558663216205073	0.41	0.805980651546143	0.867	0.698	T cells	CALM1
RPL6	0.705	0.368470614166977	0.41	0.531590727772012	0.965	0.952	T cells	RPL6
CD7	0.7	0.601253756161929	0.4	0.867425812330664	0.63	0.198	T cells	CD7
HLA-A	0.699	0.440033142812443	0.398	0.634833632962296	0.96	0.904	T cells	HLA-A
RPL36	0.696	0.356140556609481	0.392	0.513802214879911	0.952	0.947	T cells	RPL36
CD52	0.696	0.574487580860016	0.392	0.828810383959026	0.783	0.372	T cells	CD52
HLA-C	0.692	0.435317626780936	0.384	0.628030581368431	0.967	0.889	T cells	HLA-C
HNRNPA1	0.691	0.429454885129792	0.382	0.619572433062295	0.906	0.835	T cells	HNRNPA1
CD69	0.691	0.461970811268325	0.382	0.666482998452259	0.697	0.284	T cells	CD69
EEF1D	0.691	0.384905671618952	0.382	0.555301503654686	0.916	0.882	T cells	EEF1D
PABPC1	0.691	0.471436651014941	0.382	0.680139318512524	0.918	0.872	T cells	PABPC1
CD48	0.69	0.614947959038673	0.38	0.887182370909867	0.662	0.304	T cells	CD48
CD3G	0.689	0.799606528909418	0.378	1.15358837392006	0.45	0.07	T cells	CD3G
RPL22	0.688	0.412975581151999	0.376	0.595797822936218	0.935	0.925	T cells	RPL22
CYTIP	0.687	0.640707263602902	0.374	0.924345191861444	0.629	0.269	T cells	CYTIP
MT-CYB	0.685	0.364396210464599	0.37	0.525712605756019	0.982	0.963	T cells	MT-CYB
ATP5L	0.684	0.511417565785853	0.368	0.737819585982747	0.762	0.374	T cells	ATP5L
EVL	0.683	0.667389879502495	0.366	0.962840069497727	0.594	0.257	T cells	EVL
CAMK4	0.683	0.845839819922633	0.366	1.22028891358879	0.407	0.043	T cells	CAMK4
FLT3LG	0.682	0.81325613728652	0.364	1.17328059623578	0.432	0.076	T cells	FLT3LG
TNFAIP3	0.679	0.619749637074794	0.358	0.894109728000543	0.756	0.448	T cells	TNFAIP3
PIK3R1	0.677	0.736670586951441	0.354	1.06279100256362	0.606	0.301	T cells	PIK3R1
P2RY8	0.676	0.725104041455625	0.352	1.04610400473658	0.49	0.144	T cells	P2RY8
S1PR1	0.676	0.734021631911788	0.352	1.05896936826437	0.468	0.12	T cells	S1PR1
RHOH	0.675	0.673592447985216	0.35	0.97178848428852	0.516	0.172	T cells	RHOH
CD2	0.675	0.768110425603862	0.35	1.10814910187381	0.432	0.081	T cells	CD2
CIRBP	0.674	0.45996487499855	0.348	0.663589044143512	0.819	0.616	T cells	CIRBP
SF1	0.674	0.557876132626315	0.348	0.804845129970278	0.731	0.529	T cells	SF1
STK17B	0.674	0.569326190657814	0.348	0.821364071910222	0.652	0.325	T cells	STK17B
ATP5G2	0.671	0.438336734502352	0.342	0.632386233106006	0.774	0.387	T cells	ATP5G2
CORO1A	0.671	0.492566673260549	0.342	0.71062349682015	0.719	0.39	T cells	CORO1A
GIMAP7	0.671	0.772513823136348	0.342	1.11450186165698	0.434	0.098	T cells	GIMAP7
TRBC2	0.671	0.706669381208044	0.342	1.01950841181692	0.529	0.19	T cells	TRBC2
RNF125	0.668	0.678135139568231	0.336	0.978342202907636	0.471	0.137	T cells	RNF125
IL2RG	0.668	0.55760093701842	0.336	0.804448106631523	0.573	0.237	T cells	IL2RG
CD247	0.667	0.393238045254925	0.334	0.567322577778143	0.569	0.193	T cells	CD247
LDHB	0.663	0.604423462644621	0.326	0.871998732154318	0.709	0.548	T cells	LDHB
LCK	0.663	0.661523541365008	0.326	0.954376732558601	0.43	0.103	T cells	LCK
PFDN5	0.661	0.353891985090466	0.322	0.510558211900361	0.89	0.806	T cells	PFDN5
C19orf43	0.659	0.480358903517522	0.318	0.693011407951589	0.622	0.301	T cells	C19orf43
PDE3B	0.657	0.718098666236266	0.314	1.03599738464805	0.389	0.079	T cells	PDE3B
MGAT4A	0.657	0.651598709161981	0.314	0.940058226357634	0.474	0.178	T cells	MGAT4A
GMFG	0.656	0.464395356249368	0.312	0.669980877472812	0.636	0.327	T cells	GMFG
DAZAP2	0.656	0.420499579563696	0.312	0.606652658132441	0.772	0.548	T cells	DAZAP2
EML4	0.656	0.645439381552475	0.312	0.931172194960204	0.569	0.318	T cells	EML4
CDKN1B	0.655	0.634237565096536	0.31	0.915011389910265	0.49	0.212	T cells	CDKN1B
SLC2A3	0.655	0.558410698910719	0.31	0.805616346097835	0.57	0.273	T cells	SLC2A3
TCF7	0.655	0.799859445408265	0.31	1.1539532552987	0.387	0.09	T cells	TCF7
EIF4B	0.654	0.515510768801863	0.308	0.743724829675298	0.664	0.454	T cells	EIF4B
ARHGEF1	0.653	0.573117480040819	0.306	0.82683374630167	0.525	0.245	T cells	ARHGEF1
IKZF1	0.652	0.59943701163492	0.304	0.864805	0.479	0.189	T cells	IKZF1
C12orf57	0.651	0.507725133475402	0.302	0.732492532199659	0.708	0.546	T cells	C12orf57
RARRES3	0.649	0.52934007062592	0.298	0.763676294835833	0.516	0.235	T cells	RARRES3
SELK	0.648	0.50278990602134	0.296	0.725372504026017	0.531	0.24	T cells	SELK
RPS4Y1	0.648	0.680800939766423	0.296	0.982188139633551	0.54	0.276	T cells	RPS4Y1
CCND3	0.648	0.441140337288988	0.296	0.636430976942906	0.554	0.297	T cells	CCND3
ARL4C	0.648	0.504738302768134	0.296	0.728183446350293	0.548	0.264	T cells	ARL4C
GCC2	0.648	0.604970995025202	0.296	0.872788654404523	0.491	0.23	T cells	GCC2
CCR7	0.647	0.756907205103174	0.294	1.09198627121547	0.379	0.086	T cells	CCR7
STK4	0.646	0.490841571198316	0.292	0.708134700629957	0.594	0.339	T cells	STK4
ITK	0.646	0.631872987303014	0.292	0.911600025253757	0.372	0.08	T cells	ITK
ARID5A	0.646	0.557576945995782	0.292	0.804413494902123	0.531	0.276	T cells	ARID5A
LEF1	0.645	0.786570752436946	0.29	1.13478172384908	0.325	0.036	T cells	LEF1
GZMM	0.643	0.511468657572748	0.286	0.737893295850342	0.473	0.169	T cells	GZMM
EIF3F	0.643	0.409480778675808	0.286	0.59075588873493	0.751	0.61	T cells	EIF3F
GYPC	0.643	0.511816456976519	0.286	0.738395064325375	0.545	0.288	T cells	GYPC
CCDC109B	0.642	0.561884251073202	0.284	0.810627622576916	0.418	0.144	T cells	CCDC109B
ARHGAP15	0.642	0.591210466022548	0.284	0.852936407452392	0.397	0.12	T cells	ARHGAP15
ETS1	0.64	0.541103728065799	0.28	0.780647665087056	0.49	0.229	T cells	ETS1
TOMM7	0.64	0.348108218948875	0.28	0.502214001170228	0.845	0.787	T cells	TOMM7
MATR3.1	0.64	0.527179030624608	0.28	0.760558573142775	0.442	0.169	T cells	MATR3.1
LIME1	0.639	0.587355661965988	0.278	0.847375100756386	0.344	0.067	T cells	LIME1
DDX6	0.639	0.519285263794962	0.278	0.749170274883713	0.546	0.302	T cells	DDX6
DDX24	0.638	0.462469464879753	0.276	0.667202403544595	0.656	0.47	T cells	DDX24
WIPF1	0.638	0.461566285248672	0.276	0.665899390769806	0.534	0.264	T cells	WIPF1
WHSC1L1	0.637	0.534848185618099	0.274	0.7716228250197	0.427	0.16	T cells	WHSC1L1
RASA3	0.637	0.532921411168371	0.274	0.768843077076164	0.443	0.178	T cells	RASA3
GPSM3	0.637	0.428670544101719	0.274	0.61844086815071	0.575	0.306	T cells	GPSM3
TC2N	0.636	0.608132776934509	0.272	0.877350141485456	0.36	0.098	T cells	TC2N
PRKCH	0.636	0.533924710722781	0.272	0.770290532367833	0.426	0.155	T cells	PRKCH
CNN2	0.634	0.520601544648804	0.268	0.751069266743966	0.513	0.283	T cells	CNN2
SEPT6	0.634	0.521514278483432	0.268	0.752386063320831	0.465	0.221	T cells	SEPT6
CDC42SE2	0.634	0.513722092692321	0.268	0.741144315522312	0.475	0.233	T cells	CDC42SE2
ZAP70	0.634	0.501024710091011	0.268	0.722825864611142	0.393	0.118	T cells	ZAP70
FCMR	0.634	0.579214047193446	0.268	0.835629233499219	0.389	0.126	T cells	FCMR
RAC2	0.633	0.38952514705306	0.266	0.561965997954983	0.592	0.316	T cells	RAC2
RORA	0.633	0.591481844666925	0.266	0.853327924076832	0.419	0.162	T cells	RORA
SYTL3	0.633	0.601342086537865	0.266	0.867553246126002	0.419	0.153	T cells	SYTL3
NDFIP1	0.633	0.580502815918798	0.266	0.837488533748123	0.52	0.33	T cells	NDFIP1
FYN	0.632	0.600724411025403	0.264	0.866662128727295	0.433	0.183	T cells	FYN
MBNL1	0.632	0.438646524418207	0.264	0.632833165481331	0.596	0.382	T cells	MBNL1
ANKRD12	0.631	0.503322335511217	0.262	0.726140637410676	0.585	0.383	T cells	ANKRD12
ABLIM1	0.63	0.603433885066139	0.26	0.870571073489292	0.388	0.139	T cells	ABLIM1
KLF3	0.63	0.510270800013913	0.26	0.736165152690514	0.522	0.303	T cells	KLF3
STK17A	0.628	0.419824353587323	0.256	0.605678512964843	0.573	0.349	T cells	STK17A
SMCHD1	0.627	0.523130970329327	0.254	0.754718456629553	0.521	0.31	T cells	SMCHD1
SEPT1	0.627	0.528456879382646	0.254	0.762402119209003	0.362	0.113	T cells	SEPT1
SYNE2	0.627	0.609807355943366	0.254	0.879766048317103	0.446	0.208	T cells	SYNE2
FOXP1	0.626	0.493774970814506	0.252	0.712366701709179	0.529	0.325	T cells	FOXP1
TACSTD2	0.95	3.01396160026953	0.9	4.34822745413861	0.908	0.023	Epithelial cells	TACSTD2
KRT17	0.948	3.76818035295042	0.896	5.4363351083768	0.909	0.03	Epithelial cells	KRT17
ANXA2	0.939	2.1758465394798	0.878	3.13908301224293	0.95	0.306	Epithelial cells	ANXA2
RPL7	0.933	1.17214083436669	0.866	1.69104176896425	0.992	0.887	Epithelial cells	RPL7
RACK1	0.921	1.93188520044532	0.842	2.78712119824924	0.946	0.098	Epithelial cells	RACK1
RPL41	0.916	1.30762670458211	0.832	1.88650656203458	0.995	0.87	Epithelial cells	RPL41
TPM1	0.912	1.98653408198692	0.824	2.86596286863944	0.856	0.052	Epithelial cells	TPM1
RPS20	0.91	1.18669851312484	0.82	1.71204405991554	0.983	0.838	Epithelial cells	RPS20
MT1X	0.908	2.55284303499286	0.816	3.68297398675212	0.88	0.148	Epithelial cells	MT1X
ATP5F1E	0.905	1.52236516717676	0.81	2.19630867710801	0.914	0.092	Epithelial cells	ATP5F1E
ATP5MD	0.904	1.68679	0.808	2.43352834391586	0.857	0.063	Epithelial cells	ATP5MD
S100A11	0.903	1.49819875194334	0.806	2.16144390969471	0.959	0.388	Epithelial cells	S100A11
PERP	0.901	2.08087191686241	0.802	3.00206359518251	0.843	0.086	Epithelial cells	PERP
ATP5MC3	0.901	1.83160589259479	0.802	2.6424487381095	0.839	0.052	Epithelial cells	ATP5MC3
ELOB	0.9	1.62851799567975	0.8	2.34945483636561	0.854	0.064	Epithelial cells	ELOB
ATP5MG	0.893	1.48373096356459	0.786	2.14057130314803	0.859	0.073	Epithelial cells	ATP5MG
TM4SF1	0.892	1.54217276844164	0.784	2.22488500522475	0.826	0.035	Epithelial cells	TM4SF1
DSTN	0.889	1.38460077537403	0.778	1.99755667224313	0.904	0.281	Epithelial cells	DSTN
TXN	0.888	1.27793639356153	0.776	1.84367249756273	0.928	0.328	Epithelial cells	TXN
SEM1	0.888	1.60947335885776	0.776	2.32197923326699	0.822	0.056	Epithelial cells	SEM1
KRT14	0.887	3.26976579580744	0.774	4.71727489847974	0.781	0.014	Epithelial cells	KRT14
SAA1	0.887	2.53351156960292	0.774	3.65508457750094	0.786	0.02	Epithelial cells	SAA1
S100A16	0.887	1.81080988594282	0.774	2.61244644244241	0.802	0.033	Epithelial cells	S100A16
SPINT2	0.885	1.60049290738815	0.77	2.30902318046684	0.833	0.126	Epithelial cells	SPINT2
CD9	0.885	1.86393270762745	0.77	2.68908647384487	0.81	0.055	Epithelial cells	CD9
CD24	0.878	2.15842384237115	0.756	3.11394737352537	0.77	0.023	Epithelial cells	CD24
PRDX1	0.878	1.41984241709157	0.756	2.04839961398181	0.896	0.278	Epithelial cells	PRDX1
MGST1	0.877	1.85125557882215	0.754	2.67079724298475	0.779	0.039	Epithelial cells	MGST1
MT-ND4	0.87	1.13747973555042	0.74	1.64103637359028	0.977	0.879	Epithelial cells	MT-ND4
CSTB	0.87	2.48131021075559	0.74	3.57977393596423	0.868	0.315	Epithelial cells	CSTB
CLDN4	0.869	2.19989409301838	0.738	3.17377629847854	0.747	0.013	Epithelial cells	CLDN4
RHEB	0.866	1.45351194289823	0.732	2.09697447189216	0.853	0.218	Epithelial cells	RHEB
ATP5PF	0.865	1.45287145247883	0.73	2.09605043954035	0.778	0.054	Epithelial cells	ATP5PF
RAC1	0.863	1.42977015823511	0.726	2.06272231689683	0.881	0.292	Epithelial cells	RAC1
ATP5ME	0.858	1.33980972310033	0.716	1.93293684325167	0.765	0.049	Epithelial cells	ATP5ME
FXYD3	0.856	1.88204497134387	0.712	2.71521694688782	0.719	0.009	Epithelial cells	FXYD3
KRT6B	0.855	2.24330981838056	0.71	3.23641195015516	0.716	0.009	Epithelial cells	KRT6B
SELENOS	0.851	1.3368692750861	0.702	1.92869467348354	0.756	0.051	Epithelial cells	SELENOS
CNN3	0.849	1.37846806939227	0.698	1.98870904773601	0.733	0.037	Epithelial cells	CNN3
TRIR	0.847	1.24113072912452	0.694	1.79057314800286	0.749	0.054	Epithelial cells	TRIR
ATP5MF	0.847	1.30419712460193	0.694	1.88155872400485	0.738	0.046	Epithelial cells	ATP5MF
UQCRH	0.84	1.26447019064846	0.68	1.82424487340047	0.912	0.577	Epithelial cells	UQCRH
SFRP1	0.839	1.59102671075197	0.678	2.29536634552374	0.686	0.008	Epithelial cells	SFRP1
ELOC	0.838	1.16386751269643	0.676	1.67910588881891	0.736	0.053	Epithelial cells	ELOC
SOX4	0.838	1.61748385077308	0.676	2.3335359302283	0.73	0.062	Epithelial cells	SOX4
CALM2	0.837	1.18860869932647	0.674	1.71479987607578	0.935	0.623	Epithelial cells	CALM2
YBX3	0.836	1.17192659644359	0.672	1.69073268897506	0.813	0.182	Epithelial cells	YBX3
ELF3	0.836	1.70127648391924	0.672	2.4544231465313	0.678	0.008	Epithelial cells	ELF3
KRT8	0.834	1.52451558995207	0.668	2.19941108138176	0.676	0.01	Epithelial cells	KRT8
CALD1	0.833	1.60354920761862	0.666	2.31343248965282	0.704	0.037	Epithelial cells	CALD1
NUPR1	0.832	1.40748629299299	0.664	2.03057349502018	0.7	0.035	Epithelial cells	NUPR1
KRT7	0.832	2.2278675552128	0.664	3.21413347366292	0.68	0.02	Epithelial cells	KRT7
TPI1	0.832	1.23908141953332	0.664	1.78761661921839	0.885	0.438	Epithelial cells	TPI1
DYNLL1	0.831	1.15319651365134	0.662	1.66371089141523	0.812	0.194	Epithelial cells	DYNLL1
GAPDH	0.827	1.14555502127427	0.654	1.65268654825785	0.977	0.869	Epithelial cells	GAPDH
SLPI	0.825	2.57940404922617	0.65	3.7212934302675	0.657	0.009	Epithelial cells	SLPI
MFGE8	0.825	1.55206556116829	0.65	2.23915728823203	0.682	0.044	Epithelial cells	MFGE8
CRYAB	0.825	1.76656374438994	0.65	2.54861275344561	0.675	0.023	Epithelial cells	CRYAB
MT2A	0.823	1.74570633789263	0.646	2.51852187652612	0.878	0.355	Epithelial cells	MT2A
WFDC2	0.822	1.88863633322257	0.644	2.72472627198292	0.651	0.008	Epithelial cells	WFDC2
SNRPG	0.821	1.12280094889004	0.642	1.61985936086908	0.871	0.431	Epithelial cells	SNRPG
LGALS3	0.82	1.27871955236034	0.64	1.84480235687802	0.815	0.207	Epithelial cells	LGALS3
H2AFZ	0.82	1.14134764022164	0.64	1.64661658047807	0.872	0.416	Epithelial cells	H2AFZ
S100A14	0.82	1.51873612514555	0.64	2.1910730761664	0.645	0.006	Epithelial cells	S100A14
RTN4	0.818	1.03638435987197	0.636	1.49518657644218	0.84	0.303	Epithelial cells	RTN4
LMNA	0.817	1.05007774918695	0.634	1.51494196129985	0.802	0.194	Epithelial cells	LMNA
RTRAF	0.816	1.11127398610325	0.632	1.60322946882007	0.68	0.046	Epithelial cells	RTRAF
ATP5IF1	0.816	1.37287309073723	0.632	1.9806371997765	0.664	0.034	Epithelial cells	ATP5IF1
SFN	0.816	1.77094074512454	0.632	2.55492743069938	0.637	0.006	Epithelial cells	SFN
SELENOM	0.814	1.20742982252297	0.628	1.74195301717533	0.685	0.049	Epithelial cells	SELENOM
PFDN2	0.814	1.0498550842518	0.628	1.51462072370213	0.819	0.288	Epithelial cells	PFDN2
MAL2	0.812	1.70695670439051	0.624	2.46261797243636	0.629	0.006	Epithelial cells	MAL2
RANBP1	0.81	1.14528867990456	0.62	1.65230229888457	0.789	0.253	Epithelial cells	RANBP1
ATP5MC2	0.81	1.06347885992443	0.62	1.53427567730323	0.687	0.059	Epithelial cells	ATP5MC2
PSMB5	0.809	1.05710461761603	0.618	1.52507958953547	0.704	0.106	Epithelial cells	PSMB5
TPM2	0.809	1.64017951444875	0.618	2.36627885166288	0.647	0.034	Epithelial cells	TPM2
TUBB	0.809	1.31576620565985	0.618	1.89824937987477	0.848	0.411	Epithelial cells	TUBB
ATP5PO	0.808	1.13030491782777	0.616	1.63068529964253	0.655	0.039	Epithelial cells	ATP5PO
PPA1	0.808	1.02330422470022	0.616	1.47631593029573	0.787	0.256	Epithelial cells	PPA1
ATP5MPL	0.807	1.02666243435615	0.614	1.4811608027126	0.677	0.056	Epithelial cells	ATP5MPL
MAP3K13	0.805	1.21185304806522	0.61	1.74833438272986	0.659	0.063	Epithelial cells	MAP3K13
KRT5	0.804	1.86830362156553	0.608	2.69539236970749	0.614	0.006	Epithelial cells	KRT5
ATP5F1B	0.803	1.08484261683099	0.606	1.56509706344707	0.666	0.053	Epithelial cells	ATP5F1B
HSPB1	0.802	1.93803018881704	0.604	2.79598654249945	0.746	0.276	Epithelial cells	HSPB1
ATP5F1A	0.801	1.09970208901425	0.602	1.58653475027609	0.637	0.037	Epithelial cells	ATP5F1A
ENO1	0.8	1.00876228296369	0.6	1.45533634306754	0.87	0.476	Epithelial cells	ENO1
UQCRQ	0.799	0.989988437858479	0.598	1.42825140983584	0.826	0.372	Epithelial cells	UQCRQ
KDELR2	0.797	1.05116203899868	0.594	1.51650626083413	0.765	0.238	Epithelial cells	KDELR2
YBX1	0.797	0.709659903841485	0.594	1.02382282398985	0.961	0.812	Epithelial cells	YBX1
STMN1	0.797	1.67553359488279	0.594	2.41728400818026	0.669	0.103	Epithelial cells	STMN1
DMKN	0.796	1.49639847725585	0.592	2.15884666233081	0.603	0.012	Epithelial cells	DMKN
SDC4	0.796	1.30822367399395	0.592	1.88736780684462	0.618	0.031	Epithelial cells	SDC4
EIF2S2	0.796	0.947426408154574	0.592	1.36684738065184	0.796	0.29	Epithelial cells	EIF2S2
PDZK1IP1	0.795	1.4559554706969	0.59	2.10049973732956	0.601	0.011	Epithelial cells	PDZK1IP1
SEC61G	0.794	1.02319009559193	0.588	1.47615127679718	0.861	0.461	Epithelial cells	SEC61G
KRT18	0.792	1.47354816575393	0.584	2.12588063124422	0.599	0.019	Epithelial cells	KRT18
GSTP1	0.792	1.0891675951022	0.584	1.57133668815091	0.861	0.464	Epithelial cells	GSTP1
CHCHD2	0.792	0.70005764072158	0.584	1.00996968660545	0.94	0.754	Epithelial cells	CHCHD2
ATP5PB	0.791	1.04541975987372	0.582	1.50822190321716	0.615	0.034	Epithelial cells	ATP5PB
CRABP2	0.79	1.81232998587665	0.58	2.61463948307861	0.594	0.017	Epithelial cells	CRABP2
YWHAH	0.789	0.975442422154079	0.578	1.4072659451144	0.687	0.121	Epithelial cells	YWHAH
MRPL14	0.789	0.961943317238151	0.578	1.38779085339576	0.691	0.142	Epithelial cells	MRPL14
EMP2	0.788	1.60608371645017	0.576	2.31708901297518	0.595	0.025	Epithelial cells	EMP2
MARCKSL1	0.787	1.11560138195551	0.574	1.60947258135608	0.727	0.199	Epithelial cells	MARCKSL1
PSMA7	0.786	0.782736816018447	0.572	1.12925052279105	0.892	0.534	Epithelial cells	PSMA7
ENY2	0.785	0.944688324580999	0.57	1.36289716105871	0.789	0.304	Epithelial cells	ENY2
MORF4L2	0.784	0.94011449908645	0.568	1.35629852569982	0.71	0.166	Epithelial cells	MORF4L2
TSPO	0.783	0.912683246944177	0.566	1.31672359426879	0.834	0.391	Epithelial cells	TSPO
PKM	0.783	1.06628837971438	0.566	1.53832895757146	0.827	0.415	Epithelial cells	PKM
EIF1AX	0.78	0.834481711599811	0.56	1.20390262703758	0.81	0.332	Epithelial cells	EIF1AX
HSBP1	0.779	0.894039773422744	0.558	1.28982674747448	0.705	0.171	Epithelial cells	HSBP1
CARHSP1	0.779	1.05029283969253	0.558	1.51525227130559	0.66	0.131	Epithelial cells	CARHSP1
SLC25A5	0.779	1.01679837819516	0.558	1.46692997780611	0.867	0.529	Epithelial cells	SLC25A5
SAT1	0.779	1.03110787459192	0.558	1.48757421729531	0.926	0.63	Epithelial cells	SAT1
GGCT	0.779	1.28371456030578	0.558	1.85200863007011	0.61	0.07	Epithelial cells	GGCT
S100P	0.779	1.82047502732338	0.558	2.62639029398165	0.568	0.014	Epithelial cells	S100P
EFNA1	0.779	1.26082979912469	0.558	1.81899289860222	0.57	0.013	Epithelial cells	EFNA1
TNFRSF12A	0.778	1.34921840533647	0.556	1.94651070245504	0.598	0.045	Epithelial cells	TNFRSF12A
CLTA	0.778	0.877079905598766	0.556	1.2653588302707	0.78	0.308	Epithelial cells	CLTA
EPCAM	0.778	1.13243747966105	0.556	1.63376193602379	0.561	0.005	Epithelial cells	EPCAM
RBX1	0.777	0.910675267769657	0.554	1.31382669267151	0.804	0.356	Epithelial cells	RBX1
ID1	0.777	1.72099278162903	0.554	2.48286775146191	0.586	0.036	Epithelial cells	ID1
MMP7	0.777	2.05932881100957	0.554	2.97098346320327	0.566	0.015	Epithelial cells	MMP7
NEAT1	0.777	0.641445475858772	0.554	0.925410207022109	0.921	0.512	Epithelial cells	NEAT1
SLC25A37	0.777	1.03598720680643	0.554	1.49461360568404	0.652	0.114	Epithelial cells	SLC25A37
CYCS	0.777	0.877297303405706	0.554	1.26567246900867	0.839	0.416	Epithelial cells	CYCS
MGST3	0.777	1.10336173000582	0.554	1.59181449618606	0.686	0.176	Epithelial cells	MGST3
AK2	0.777	0.95685015392914	0.554	1.38044297194741	0.658	0.123	Epithelial cells	AK2
SPTSSA	0.776	1.01654525745276	0.552	1.46656480176629	0.617	0.075	Epithelial cells	SPTSSA
DSP	0.776	1.05011448123196	0.552	1.51499495443904	0.559	0.008	Epithelial cells	DSP
S100A10	0.776	0.860826184906527	0.552	1.24190966803202	0.921	0.679	Epithelial cells	S100A10
CCT5	0.775	0.953232403985308	0.55	1.37522366204426	0.693	0.176	Epithelial cells	CCT5
ATP1B3	0.774	0.949840661146333	0.548	1.37033041147051	0.755	0.249	Epithelial cells	ATP1B3
ATP1B1	0.774	1.30791453473006	0.548	1.88692181316165	0.569	0.025	Epithelial cells	ATP1B1
PHLDA2	0.772	1.13967134858551	0.544	1.64419820284756	0.589	0.048	Epithelial cells	PHLDA2
APP	0.771	0.864676738341562	0.542	1.24746484237741	0.658	0.124	Epithelial cells	APP
RAB5IF	0.771	0.959233344717203	0.542	1.38388118947884	0.567	0.025	Epithelial cells	RAB5IF
MRPL51	0.771	0.879894360111999	0.542	1.26941922983974	0.676	0.155	Epithelial cells	MRPL51
STOML2	0.771	0.922354645405616	0.542	1.33067647286758	0.653	0.134	Epithelial cells	STOML2
PDCD5	0.77	0.843312353747227	0.54	1.21664255067153	0.706	0.207	Epithelial cells	PDCD5
SNRPD1	0.77	0.845056086430971	0.54	1.21916	0.784	0.339	Epithelial cells	SNRPD1
ATP5MC1	0.77	0.946107239153828	0.54	1.36494422207637	0.575	0.033	Epithelial cells	ATP5MC1
PSMA2	0.77	0.878387141226185	0.54	1.26724477262765	0.653	0.128	Epithelial cells	PSMA2
SELENOF	0.769	0.886411252261592	0.538	1.27882111782597	0.583	0.041	Epithelial cells	SELENOF
TMEM147	0.767	0.885338976903065	0.534	1.27727415148376	0.662	0.157	Epithelial cells	TMEM147
CEBPD	0.767	1.03879061970516	0.534	1.49865807557061	0.68	0.146	Epithelial cells	CEBPD
COX7A2	0.767	0.800519145997289	0.534	1.15490500206696	0.872	0.593	Epithelial cells	COX7A2
RPL39	0.765	0.571416447319685	0.53	0.824379674830522	0.997	0.977	Epithelial cells	RPL39
RPL39L	0.765	1.36772134219601	0.53	1.97320479770418	0.546	0.02	Epithelial cells	RPL39L
S100A6	0.765	1.03464403217192	0.53	1.49267581429977	0.955	0.78	Epithelial cells	S100A6
GIPC1	0.764	1.0634607208562	0.528	1.53424950815943	0.562	0.041	Epithelial cells	GIPC1
SNRPE	0.764	0.788394146224579	0.528	1.13741232502409	0.75	0.281	Epithelial cells	SNRPE
SERPINB5	0.763	1.29382697196671	0.526	1.86659775622476	0.529	0.004	Epithelial cells	SERPINB5
RAB11A	0.763	0.885996514000104	0.526	1.27822277699285	0.697	0.217	Epithelial cells	RAB11A
ATP5F1C	0.763	0.876011897830686	0.526	1.26381802076005	0.567	0.038	Epithelial cells	ATP5F1C
EIF4EBP1	0.763	0.923771552988252	0.526	1.33272063841044	0.646	0.137	Epithelial cells	EIF4EBP1
SELENOK	0.763	0.848628132518271	0.526	1.22431159834298	0.593	0.056	Epithelial cells	SELENOK
COPS9	0.763	0.870982069207331	0.526	1.25656151194862	0.573	0.043	Epithelial cells	COPS9
CKS1B	0.763	1.2765674786474	0.526	1.84169757080473	0.562	0.042	Epithelial cells	CKS1B
ATP5PD	0.762	0.932907956949687	0.524	1.34590168309717	0.558	0.032	Epithelial cells	ATP5PD
SLIRP	0.762	0.838340461387128	0.524	1.20946962621977	0.703	0.225	Epithelial cells	SLIRP
RPS27L	0.761	0.957528132924871	0.522	1.38142108888237	0.75	0.329	Epithelial cells	RPS27L
SOX9	0.76	1.16614108175889	0.52	1.68238595563044	0.525	0.005	Epithelial cells	SOX9
KRT19	0.76	1.73564095653085	0.52	2.50400060075084	0.528	0.009	Epithelial cells	KRT19
RARRES1	0.758	1.71422034550967	0.516	2.47309719145776	0.523	0.008	Epithelial cells	RARRES1
ACTG1	0.757	0.671068460454753	0.514	0.968147139995061	0.971	0.844	Epithelial cells	ACTG1
RHOV	0.756	1.50223	0.512	2.16726005486375	0.516	0.005	Epithelial cells	RHOV
HES1	0.756	1.87762	0.512	2.7088373066153	0.532	0.026	Epithelial cells	HES1
NENF	0.756	0.85911943085096	0.512	1.23944734242003	0.606	0.104	Epithelial cells	NENF
CD59	0.755	1.02753172431627	0.51	1.48241492302716	0.635	0.131	Epithelial cells	CD59
PSMD8	0.754	0.770702411384138	0.508	1.11188854690505	0.758	0.322	Epithelial cells	PSMD8
SMIM26	0.754	0.843508394421663	0.508	1.21692537758035	0.541	0.03	Epithelial cells	SMIM26
CLTB	0.754	0.865977255498761	0.508	1.24934109203069	0.715	0.259	Epithelial cells	CLTB
CDKN2A	0.753	1.38796282690368	0.506	2.00240708731217	0.533	0.04	Epithelial cells	CDKN2A
MYC	0.753	1.26716917122781	0.506	1.82813867929773	0.621	0.13	Epithelial cells	MYC
FDCSP	0.753	2.56973880537169	0.506	3.70734943088966	0.516	0.011	Epithelial cells	FDCSP
RPS18	0.752	0.535319864281696	0.504	0.772303313488565	0.998	0.976	Epithelial cells	RPS18
NDUFS6	0.752	0.907380036728737	0.504	1.30907267919019	0.704	0.255	Epithelial cells	NDUFS6
VDAC1	0.751	0.754757489344763	0.502	1.08888488695149	0.732	0.272	Epithelial cells	VDAC1
DDIT4	0.75	2.03062691681165	0.5	2.92957538277983	0.729	0.4	Epithelial cells	DDIT4
EIF3J	0.749	0.859463944886405	0.498	1.23994437111048	0.645	0.163	Epithelial cells	EIF3J
KTN1	0.749	0.773230027228472	0.498	1.11553512574894	0.767	0.331	Epithelial cells	KTN1
VDAC2	0.748	0.733700013773514	0.496	1.05850537137121	0.774	0.364	Epithelial cells	VDAC2
LAMP2	0.748	0.88842350604379	0.496	1.28172418637856	0.586	0.101	Epithelial cells	LAMP2
NDUFA4	0.748	0.688598401323846	0.496	0.993437498753997	0.887	0.627	Epithelial cells	NDUFA4
PCBP1	0.748	0.693341956410254	0.496	1.00028100215333	0.801	0.351	Epithelial cells	PCBP1
KRT6A	0.747	1.64330390773546	0.494	2.3707863983634	0.497	0.004	Epithelial cells	KRT6A
DUSP23	0.747	0.863345095661936	0.494	1.24554368808728	0.561	0.074	Epithelial cells	DUSP23
CENPX	0.746	0.940644154568457	0.492	1.35706265703711	0.512	0.02	Epithelial cells	CENPX
ATP6V0B	0.746	0.702475702287797	0.492	1.0134582120356	0.756	0.302	Epithelial cells	ATP6V0B
CEBPB	0.744	0.801427056999159	0.488	1.15621484076692	0.739	0.283	Epithelial cells	CEBPB
XIST	0.744	0.717740146873321	0.488	1.03548015054105	0.643	0.144	Epithelial cells	XIST
GADD45A	0.743	1.18532687012562	0.486	1.71006519736267	0.581	0.111	Epithelial cells	GADD45A
HMGN1	0.742	0.688594875160018	0.484	0.993432411574922	0.822	0.461	Epithelial cells	HMGN1
TPM4	0.742	0.722762593641199	0.484	1.0427260095862	0.725	0.272	Epithelial cells	TPM4
LAGE3	0.742	1.0820763245665	0.484	1.56110614731544	0.551	0.087	Epithelial cells	LAGE3
LSM5	0.742	0.912064687290629	0.484	1.31583120132413	0.687	0.258	Epithelial cells	LSM5
PRDX2	0.741	0.901688333602423	0.482	1.30086128731565	0.685	0.263	Epithelial cells	PRDX2
LAMP1	0.741	0.992524752419013	0.482	1.43191053827445	0.665	0.245	Epithelial cells	LAMP1
PTMS	0.741	0.837848754209727	0.482	1.20876024271337	0.563	0.081	Epithelial cells	PTMS
RPS17	0.74	0.686355113879063	0.48	0.990201119082111	0.917	0.705	Epithelial cells	RPS17
PSMA4	0.74	0.739386558878247	0.48	1.06670932179361	0.671	0.214	Epithelial cells	PSMA4
CD63	0.74	0.656880077579738	0.48	0.947677630383043	0.751	0.276	Epithelial cells	CD63
CALML5	0.74	1.40620913142586	0.48	2.02873094036087	0.485	0.005	Epithelial cells	CALML5
BACE2	0.739	0.855981907814489	0.478	1.23492085349464	0.497	0.019	Epithelial cells	BACE2
MT-CO3	0.738	0.720193992852492	0.476	1.03902030196631	0.986	0.986	Epithelial cells	MT-CO3
MT-ND2	0.738	0.598022314082584	0.476	0.862763826867893	0.965	0.909	Epithelial cells	MT-ND2
RPS29	0.738	0.495290066272415	0.476	0.714552522412799	0.987	0.911	Epithelial cells	RPS29
TUBA1B	0.738	0.925167264104417	0.476	1.33473422391626	0.83	0.499	Epithelial cells	TUBA1B
PGRMC1	0.738	0.774699963908188	0.476	1.1176557961072	0.565	0.094	Epithelial cells	PGRMC1
RND3	0.738	0.988871154693278	0.476	1.42663951095413	0.502	0.023	Epithelial cells	RND3
LAPTM4A	0.738	0.724077032978952	0.476	1.04462234470033	0.738	0.304	Epithelial cells	LAPTM4A
RPS2	0.737	0.416351500718734	0.474	0.600668245353565	0.996	0.976	Epithelial cells	RPS2
SPINT1	0.737	0.86650979713188	0.474	1.25010938720387	0.483	0.011	Epithelial cells	SPINT1
LSR	0.736	0.904245712022024	0.472	1.30455080447929	0.565	0.101	Epithelial cells	LSR
JPT1	0.736	0.870307081830471	0.472	1.25558771100737	0.5	0.026	Epithelial cells	JPT1
LDHA	0.736	0.703691045893691	0.472	1.0152115822288	0.89	0.598	Epithelial cells	LDHA
COX7B	0.736	0.696047576597615	0.472	1.00418438698015	0.805	0.43	Epithelial cells	COX7B
PRDX4	0.736	0.785902776710599	0.472	1.13381803858125	0.545	0.075	Epithelial cells	PRDX4
SET	0.735	0.717630191419361	0.47	1.03532151835292	0.79	0.395	Epithelial cells	SET
DEK	0.735	0.868683436247704	0.47	1.25324528557694	0.736	0.345	Epithelial cells	DEK
ANAPC11	0.734	0.727795855012172	0.468	1.0499874708056	0.685	0.251	Epithelial cells	ANAPC11
PHGDH	0.734	0.943642723810954	0.468	1.36138867801302	0.485	0.018	Epithelial cells	PHGDH
POLR2F	0.732	0.710583833550012	0.464	1.02515577279847	0.621	0.167	Epithelial cells	POLR2F
CYR61	0.732	1.45787294716269	0.464	2.10326607111779	0.491	0.026	Epithelial cells	CYR61
TMEM165	0.731	0.721295481689197	0.462	1.04060941444861	0.637	0.187	Epithelial cells	TMEM165
TMEM59	0.731	0.776441044161693	0.462	1.12016764395472	0.763	0.404	Epithelial cells	TMEM59
NME1	0.73	0.784373145027001	0.46	1.13161124653694	0.55	0.097	Epithelial cells	NME1
YWHAE	0.73	0.741772687989093	0.46	1.07015177842874	0.672	0.236	Epithelial cells	YWHAE
GSN	0.73	0.815613592203683	0.46	1.17668168475389	0.545	0.083	Epithelial cells	GSN
BCAP31	0.73	0.773694529610599	0.46	1.11620526103212	0.69	0.285	Epithelial cells	BCAP31
IER3IP1	0.729	0.789818519330505	0.458	1.13946726104038	0.612	0.173	Epithelial cells	IER3IP1
JUP	0.729	0.817537713336982	0.458	1.17945760477097	0.477	0.02	Epithelial cells	JUP
NNMT	0.729	1.36089956830908	0.458	1.96336305834744	0.494	0.033	Epithelial cells	NNMT
PDLIM4	0.729	0.858888959644844	0.458	1.2391148427539	0.487	0.026	Epithelial cells	PDLIM4
NDUFC2	0.728	0.683085794571738	0.456	0.985484488330342	0.653	0.213	Epithelial cells	NDUFC2
CCND1	0.728	0.966482344373295	0.456	1.3943392853341	0.475	0.019	Epithelial cells	CCND1
SSR3	0.728	0.696507908845697	0.456	1.00484850603163	0.669	0.232	Epithelial cells	SSR3
TMCO1	0.728	0.74144783715422	0.456	1.06968311774024	0.627	0.186	Epithelial cells	TMCO1
LY6K	0.727	0.885236139512035	0.454	1.2771257884897	0.462	0.008	Epithelial cells	LY6K
HEBP2	0.727	0.770392619448008	0.454	1.1114416116151	0.586	0.148	Epithelial cells	HEBP2
CYTOR	0.727	0.890038347319621	0.454	1.28405390987903	0.507	0.044	Epithelial cells	CYTOR
ATF4	0.725	0.806086498604902	0.45	1.16293699406484	0.687	0.283	Epithelial cells	ATF4
MT1E	0.725	1.25852655091061	0.45	1.81567001382582	0.501	0.053	Epithelial cells	MT1E
COX6B1	0.724	0.757749130913667	0.448	1.09320091340707	0.835	0.57	Epithelial cells	COX6B1
NDUFB7	0.724	0.720813007437716	0.448	1.03991335123864	0.693	0.292	Epithelial cells	NDUFB7
IDH2	0.724	1.06889276527792	0.448	1.54208629170854	0.591	0.193	Epithelial cells	IDH2
SERF2	0.724	0.758308971908591	0.448	1.09400859323413	0.94	0.847	Epithelial cells	SERF2
SEC61B	0.724	0.567104261744717	0.448	0.818158506086103	0.838	0.501	Epithelial cells	SEC61B
NFIB	0.724	0.933957451313919	0.448	1.34741578341189	0.465	0.017	Epithelial cells	NFIB
POLR2H	0.724	0.730672365144158	0.448	1.05413739770809	0.534	0.088	Epithelial cells	POLR2H
RAB13	0.724	0.729923086904229	0.448	1.0530564177071	0.499	0.047	Epithelial cells	RAB13
NOP53	0.723	0.905780038592137	0.446	1.30676436981309	0.507	0.056	Epithelial cells	NOP53
RPLP1	0.723	0.454057285615646	0.446	0.655066194237168	0.999	0.989	Epithelial cells	RPLP1
PPP1R14B	0.723	0.777088608769675	0.446	1.12110188220332	0.533	0.086	Epithelial cells	PPP1R14B
CYC1	0.723	0.675635158882639	0.446	0.974735493170211	0.654	0.23	Epithelial cells	CYC1
H3F3A	0.723	0.530668900924771	0.446	0.765593391718174	0.958	0.833	Epithelial cells	H3F3A
CCT3	0.723	0.674314212866341	0.446	0.972829770903218	0.658	0.237	Epithelial cells	CCT3
NUDC	0.723	0.65966879303834	0.446	0.951700896345612	0.672	0.25	Epithelial cells	NUDC
TGIF1	0.722	0.764167341239943	0.444	1.10246043361616	0.607	0.171	Epithelial cells	TGIF1
BRI3	0.722	0.952050378303562	0.444	1.37351835945501	0.529	0.102	Epithelial cells	BRI3
IER3	0.722	0.618846850219243	0.444	0.892807281881054	0.661	0.185	Epithelial cells	IER3
FHL2	0.722	1.05348577683351	0.444	1.51985870588477	0.46	0.016	Epithelial cells	FHL2
NDUFA4L2	0.721	1.26768604445772	0.442	1.82888436974329	0.448	0.007	Epithelial cells	NDUFA4L2
GPRC5A	0.721	1.09448940110093	0.442	1.57901443127384	0.461	0.018	Epithelial cells	GPRC5A
HSP90AB1	0.721	0.618793506263363	0.442	0.89273032282044	0.936	0.723	Epithelial cells	HSP90AB1
CAPG	0.721	0.779865481095628	0.442	1.12510806213715	0.547	0.106	Epithelial cells	CAPG
MYL12A	0.72	0.536815343908148	0.44	0.774460834529418	0.927	0.743	Epithelial cells	MYL12A
COX5A	0.72	0.620401103055845	0.44	0.895049594740708	0.747	0.364	Epithelial cells	COX5A
SMS	0.72	0.850649373888626	0.44	1.22722763324442	0.575	0.151	Epithelial cells	SMS
BUD23	0.72	0.741289922490565	0.44	1.0694552950381	0.468	0.026	Epithelial cells	BUD23
IRF6	0.72	0.833928768706058	0.44	1.20310489906687	0.444	0.005	Epithelial cells	IRF6
EGR1	0.719	1.05758954777963	0.438	1.52577919587766	0.522	0.085	Epithelial cells	EGR1
ARPC5	0.719	0.612816161500808	0.438	0.884106837173819	0.741	0.336	Epithelial cells	ARPC5
GADD45GIP1	0.718	0.626358476627856	0.436	0.903644268049771	0.673	0.273	Epithelial cells	GADD45GIP1
CST3	0.718	0.373656645883006	0.436	0.539072590010615	0.689	0.2	Epithelial cells	CST3
TMEM14A	0.718	0.848733461866924	0.436	1.22446355647193	0.468	0.034	Epithelial cells	TMEM14A
EIF5B	0.718	0.683008330084553	0.436	0.985372730698838	0.697	0.282	Epithelial cells	EIF5B
ATP5F1D	0.717	0.704018054383655	0.434	1.01568335575559	0.484	0.044	Epithelial cells	ATP5F1D
TPD52L1	0.717	0.802555331629783	0.434	1.15784259698129	0.439	0.005	Epithelial cells	TPD52L1
SUB1	0.717	0.604526510455746	0.434	0.872147398720418	0.903	0.695	Epithelial cells	SUB1
TSTD1	0.717	0.814517289420507	0.434	1.17510005416528	0.64	0.253	Epithelial cells	TSTD1
TMEM54	0.717	0.901156385515655	0.434	1.30009384844886	0.439	0.005	Epithelial cells	TMEM54
SELENOW	0.716	0.791845077247727	0.432	1.14239096609763	0.462	0.028	Epithelial cells	SELENOW
DMAC1	0.715	0.84986003621791	0.43	1.22608885970129	0.443	0.013	Epithelial cells	DMAC1
HSPA1A	0.715	0.623832667314044	0.43	0.900000295478507	0.546	0.1	Epithelial cells	HSPA1A
MRPL36	0.715	0.671992344183313	0.43	0.969480022468616	0.538	0.11	Epithelial cells	MRPL36
TMEM45A	0.715	1.15591197187455	0.43	1.6676284695276	0.437	0.007	Epithelial cells	TMEM45A
CXADR	0.714	0.859855847582388	0.428	1.24050976718649	0.432	0.004	Epithelial cells	CXADR
MYL12B	0.714	0.552423700632534	0.428	0.796978933372095	0.907	0.703	Epithelial cells	MYL12B
LAD1	0.714	0.790865356057264	0.428	1.1409775271947	0.431	0.003	Epithelial cells	LAD1
PSMB2	0.714	0.639547227877278	0.428	0.922671614072834	0.639	0.227	Epithelial cells	PSMB2
ZNF593	0.714	0.671198892243162	0.428	0.968335313289372	0.532	0.103	Epithelial cells	ZNF593
TFDP1	0.713	0.898719238564796	0.426	1.29657778862894	0.468	0.048	Epithelial cells	TFDP1
POLR2J3.1	0.713	0.732613247613181	0.426	1.0569374992211	0.453	0.026	Epithelial cells	POLR2J3.1
DBI	0.713	0.803619168650628	0.426	1.15937738937558	0.746	0.4	Epithelial cells	DBI
RALBP1	0.712	0.68914039697347	0.424	0.994219433189876	0.528	0.104	Epithelial cells	RALBP1
SNU13	0.711	0.557394211660836	0.422	0.8041498649833	0.814	0.497	Epithelial cells	SNU13
TXNL4A	0.711	0.65994323675133	0.422	0.95209683492935	0.613	0.205	Epithelial cells	TXNL4A
NDUFAF8	0.71	0.678362210149313	0.42	0.978669796508891	0.446	0.025	Epithelial cells	NDUFAF8
YIF1A	0.71	0.701524332427701	0.42	1.01208567545639	0.497	0.08	Epithelial cells	YIF1A
LAPTM4B	0.71	0.768517947733576	0.42	1.1087370320294	0.444	0.025	Epithelial cells	LAPTM4B
RBP1	0.71	0.947746741623178	0.42	1.36730952415843	0.426	0.006	Epithelial cells	RBP1
MTHFD2	0.71	0.766295767944425	0.42	1.10553110426762	0.572	0.163	Epithelial cells	MTHFD2
DUT	0.709	0.948169221536911	0.418	1.36791903383485	0.565	0.184	Epithelial cells	DUT
STMP1	0.709	0.698179502650698	0.418	1.00726010612449	0.44	0.021	Epithelial cells	STMP1
ARPC1A	0.709	0.672731495519727	0.418	0.970546392436129	0.557	0.147	Epithelial cells	ARPC1A
GABRP	0.709	0.914505213154469	0.418	1.31935213588506	0.42	0.003	Epithelial cells	GABRP
SERBP1	0.709	0.618049172887749	0.418	0.891656476750685	0.82	0.514	Epithelial cells	SERBP1
CLIC4	0.709	0.6440580347769	0.418	0.929179332817324	0.493	0.072	Epithelial cells	CLIC4
MPST	0.708	0.695103037199275	0.416	1.00282170467425	0.48	0.064	Epithelial cells	MPST
CTTN	0.708	0.720801820578537	0.416	1.03989721201239	0.444	0.026	Epithelial cells	CTTN
CMSS1	0.708	0.597449604833218	0.416	0.861937582073951	0.508	0.088	Epithelial cells	CMSS1
SPCS2	0.707	0.557371013738647	0.414	0.804116397455992	0.735	0.361	Epithelial cells	SPCS2
GNG5	0.707	0.523906210444682	0.414	0.755836891699478	0.787	0.41	Epithelial cells	GNG5
POLR2I	0.706	0.639310109564247	0.412	0.922329524658516	0.603	0.205	Epithelial cells	POLR2I
TPD52	0.706	0.771795538795956	0.412	1.11346559640115	0.475	0.066	Epithelial cells	TPD52
SKP1	0.706	0.527195274839758	0.412	0.760582008591423	0.882	0.64	Epithelial cells	SKP1
PDCD6	0.706	0.631084784304717	0.412	0.910462888696897	0.601	0.199	Epithelial cells	PDCD6
SF3B6	0.706	0.549886421042657	0.412	0.793318412690426	0.754	0.395	Epithelial cells	SF3B6
HDGF	0.706	0.678221599488336	0.412	0.978466938205604	0.501	0.089	Epithelial cells	HDGF
BTF3L4	0.705	0.637010607721938	0.41	0.919012044754106	0.575	0.176	Epithelial cells	BTF3L4
TALDO1	0.704	0.550063568928781	0.408	0.793573983067232	0.622	0.213	Epithelial cells	TALDO1
LAMTOR5	0.704	0.539599323483821	0.408	0.778477268057139	0.702	0.322	Epithelial cells	LAMTOR5
C19orf53	0.703	0.586965283876173	0.406	0.84681190422215	0.783	0.47	Epithelial cells	C19orf53
KLF5	0.703	0.827582208928509	0.406	1.19394874874909	0.428	0.024	Epithelial cells	KLF5
CHI3L1	0.703	1.18206812621529	0.406	1.70536382368371	0.41	0.005	Epithelial cells	CHI3L1
HACD3	0.702	0.722792816202035	0.404	1.04276961152484	0.487	0.085	Epithelial cells	HACD3
RAN	0.702	0.54290342969423	0.404	0.783244085701473	0.828	0.561	Epithelial cells	RAN
TMEM258	0.702	0.600317821914927	0.404	0.866075544633921	0.759	0.433	Epithelial cells	TMEM258
CBX3	0.702	0.580139141845958	0.404	0.836963862966751	0.669	0.289	Epithelial cells	CBX3
HMGA1	0.702	0.744155456029573	0.404	1.07358938606433	0.622	0.251	Epithelial cells	HMGA1
ARF4	0.702	0.600260741110401	0.404	0.86599319444031	0.657	0.261	Epithelial cells	ARF4
DNAJB6	0.701	0.500665983308577	0.402	0.722308331261085	0.795	0.443	Epithelial cells	DNAJB6
AC020916.1	0.7	0.778120177278104	0.4	1.12259012097476	0.424	0.022	Epithelial cells	AC020916.1
NAA20	0.7	0.58487259199608	0.4	0.843792788024616	0.569	0.172	Epithelial cells	NAA20
NDUFAB1	0.7	0.566684794068087	0.4	0.817553342149217	0.659	0.283	Epithelial cells	NDUFAB1
RAB1A	0.7	0.580213226413719	0.4	0.837070744405256	0.6	0.202	Epithelial cells	RAB1A
UQCR10	0.699	0.609390758423636	0.398	0.879165025141336	0.752	0.426	Epithelial cells	UQCR10
EIF6	0.699	0.594870037810125	0.398	0.858216053522091	0.591	0.2	Epithelial cells	EIF6
NARS	0.699	0.634001487249979	0.398	0.914670801571768	0.512	0.114	Epithelial cells	NARS
MRPL12	0.699	0.625476496916664	0.398	0.902371840294269	0.451	0.051	Epithelial cells	MRPL12
SRI	0.699	0.591251600500603	0.398	0.852995751959882	0.606	0.218	Epithelial cells	SRI
TMEM14C	0.699	0.669910595457299	0.398	0.966476693905211	0.502	0.11	Epithelial cells	TMEM14C
TIMM13	0.698	0.677818887795579	0.396	0.977885948043548	0.557	0.176	Epithelial cells	TIMM13
GGH	0.698	0.925358976661106	0.396	1.33501080667106	0.408	0.012	Epithelial cells	GGH
DKC1	0.697	0.650793747721085	0.394	0.938896912478753	0.516	0.122	Epithelial cells	DKC1
TRAPPC3	0.697	0.596510345950928	0.394	0.860582517942366	0.524	0.132	Epithelial cells	TRAPPC3
RCAN1	0.696	0.918224430083504	0.392	1.32471783170457	0.422	0.03	Epithelial cells	RCAN1
TYMP	0.696	0.525464674719222	0.392	0.758085280379749	0.592	0.179	Epithelial cells	TYMP
ACTN4	0.696	0.599348122050723	0.392	0.86467656344869	0.617	0.226	Epithelial cells	ACTN4
WDR45B	0.696	0.639327230222427	0.392	0.922354224547168	0.521	0.133	Epithelial cells	WDR45B
POLD2	0.696	0.629155900838168	0.392	0.907680098085257	0.463	0.072	Epithelial cells	POLD2
CLPTM1L	0.696	0.74920213122478	0.392	1.08087019934143	0.424	0.035	Epithelial cells	CLPTM1L
NBL1	0.696	0.758822932188129	0.392	1.09475008118064	0.42	0.028	Epithelial cells	NBL1
MINOS1	0.696	0.57159802990613	0.392	0.824641643127477	0.656	0.286	Epithelial cells	MINOS1
CDC42EP1	0.695	0.708812380364675	0.39	1.02260010607282	0.403	0.014	Epithelial cells	CDC42EP1
NAA10	0.695	0.574099293604777	0.39	0.828250203861467	0.564	0.18	Epithelial cells	NAA10
CLDN3	0.695	0.978297611099138	0.39	1.41138511204625	0.394	0.003	Epithelial cells	CLDN3
MPLKIP	0.695	0.602560462854737	0.39	0.869310991596288	0.498	0.107	Epithelial cells	MPLKIP
NHP2	0.695	0.577224360181958	0.39	0.832758721914816	0.634	0.267	Epithelial cells	NHP2
MYLK	0.695	1.10017770252373	0.39	1.58722091552759	0.409	0.019	Epithelial cells	MYLK
CAMTA1	0.695	0.542012389924449	0.39	0.781958587044376	0.608	0.221	Epithelial cells	CAMTA1
EI24	0.694	0.581552130714761	0.388	0.839002375000597	0.501	0.109	Epithelial cells	EI24
RPL27A	0.694	0.405853648661981	0.388	0.58552304625131	0.978	0.881	Epithelial cells	RPL27A
SDHC	0.694	0.647535762831153	0.388	0.934196633834748	0.56	0.187	Epithelial cells	SDHC
NDUFB8	0.693	0.551207004380002	0.386	0.795223611722285	0.567	0.181	Epithelial cells	NDUFB8
NDUFA1	0.693	0.631851938707004	0.386	0.911569658548673	0.772	0.481	Epithelial cells	NDUFA1
PLS3	0.693	0.784189014465089	0.386	1.13134560228839	0.401	0.015	Epithelial cells	PLS3
HSPE1	0.693	0.497769197164533	0.386	0.718129152256569	0.733	0.374	Epithelial cells	HSPE1
RPS6	0.692	0.382269888422801	0.384	0.551498872308752	0.996	0.971	Epithelial cells	RPS6
CTSB	0.692	0.456913170961742	0.384	0.659186365863358	0.576	0.179	Epithelial cells	CTSB
PRELID1	0.692	0.556783265443173	0.384	0.80326845590483	0.7	0.344	Epithelial cells	PRELID1
CXCL17	0.691	0.880699517861099	0.382	1.27058082693151	0.385	0.003	Epithelial cells	CXCL17
RAB2A	0.691	0.564671755680312	0.382	0.814649141650044	0.705	0.365	Epithelial cells	RAB2A
S100A13	0.691	0.683147567758394	0.382	0.985573608200392	0.408	0.025	Epithelial cells	S100A13
HSPB11	0.691	0.762804079775476	0.382	1.10049366306194	0.485	0.115	Epithelial cells	HSPB11
PLPP2	0.69	0.655760570198956	0.38	0.946062522636551	0.388	0.007	Epithelial cells	PLPP2
CHPT1	0.69	0.76850793524798	0.38	1.10872258706608	0.443	0.068	Epithelial cells	CHPT1
NBDY	0.69	0.667525787107146	0.38	0.963036142724985	0.407	0.026	Epithelial cells	NBDY
S100A2	0.69	1.20049744408921	0.38	1.73195170918737	0.386	0.006	Epithelial cells	S100A2
PTPRF	0.69	0.701075273702572	0.38	1.01143782066057	0.383	0.004	Epithelial cells	PTPRF
EBNA1BP2	0.69	0.640277089666186	0.38	0.923724582056226	0.475	0.093	Epithelial cells	EBNA1BP2
BTG3	0.689	0.555973505788813	0.378	0.802100219667176	0.588	0.209	Epithelial cells	BTG3
SNRPD3	0.689	0.555344318100676	0.378	0.801192493709713	0.66	0.306	Epithelial cells	SNRPD3
KDSR	0.689	0.61502974253799	0.378	0.887300359558776	0.467	0.089	Epithelial cells	KDSR
POMP	0.689	0.449789816168596	0.378	0.648909537228802	0.762	0.427	Epithelial cells	POMP
TUBA1C	0.689	0.664613507538071	0.378	0.958834611432994	0.545	0.173	Epithelial cells	TUBA1C
CD151	0.689	0.592372588778657	0.378	0.85461299618953	0.47	0.089	Epithelial cells	CD151
RAB25	0.689	0.711268323602554	0.378	1.02614328320281	0.381	0.004	Epithelial cells	RAB25
CHI3L2	0.689	0.964220559625435	0.378	1.3910762196948	0.404	0.027	Epithelial cells	CHI3L2
UFD1	0.688	0.618638197802362	0.376	0.892506260073953	0.403	0.025	Epithelial cells	UFD1
CLDN7	0.688	0.778520045094319	0.376	1.12316700829022	0.381	0.005	Epithelial cells	CLDN7
FABP5	0.688	0.620661462825326	0.376	0.895425214488983	0.495	0.114	Epithelial cells	FABP5
PCLAF	0.687	1.4472175599045	0.374	2.08789359676165	0.381	0.007	Epithelial cells	PCLAF
MRPL52	0.687	0.541404971803026	0.374	0.781082267932857	0.552	0.18	Epithelial cells	MRPL52
CHMP5	0.687	0.583272224581348	0.374	0.841483945891784	0.498	0.123	Epithelial cells	CHMP5
HSD17B10	0.687	0.561594639806519	0.374	0.810209801838687	0.516	0.143	Epithelial cells	HSD17B10
LSM2	0.687	0.619959387825139	0.374	0.894412334367881	0.509	0.138	Epithelial cells	LSM2
NECTIN4	0.687	0.78099983538831	0.374	1.12674458944981	0.376	0.003	Epithelial cells	NECTIN4
MAFB	0.686	0.758737767897265	0.372	1.09462721508054	0.48	0.099	Epithelial cells	MAFB
CYB5A	0.686	0.690970578225301	0.372	0.996859826605822	0.442	0.071	Epithelial cells	CYB5A
TEX30	0.686	0.742289728082014	0.372	1.07089770960674	0.414	0.044	Epithelial cells	TEX30
GLRX3	0.686	0.551605911209398	0.372	0.795799112626831	0.496	0.122	Epithelial cells	GLRX3
SRSF3	0.686	0.47565537957145	0.372	0.686225657279893	0.828	0.538	Epithelial cells	SRSF3
AP2S1	0.685	0.506460780546536	0.37	0.730668456499242	0.615	0.245	Epithelial cells	AP2S1
GCSH	0.685	0.642218073559995	0.37	0.926524829894266	0.405	0.035	Epithelial cells	GCSH
REXO2	0.685	0.558478513818605	0.37	0.805714182329134	0.498	0.124	Epithelial cells	REXO2
LMO4	0.685	0.659315398101382	0.37	0.951191055222599	0.458	0.087	Epithelial cells	LMO4
TUBB4B	0.684	0.802391500244075	0.368	1.15760623825358	0.606	0.268	Epithelial cells	TUBB4B
SMARCA4	0.683	0.560546988022849	0.366	0.808698359805812	0.481	0.113	Epithelial cells	SMARCA4
NEDD8	0.683	0.500270050055005	0.366	0.72173712031963	0.678	0.338	Epithelial cells	NEDD8
STK24	0.683	0.70053050226988	0.366	1.01065188161621	0.434	0.073	Epithelial cells	STK24
COA4	0.683	0.537481278927241	0.366	0.775421575678991	0.481	0.111	Epithelial cells	COA4
COX6C	0.683	0.624216941121801	0.366	0.900554685395301	0.837	0.63	Epithelial cells	COX6C
WDR83OS	0.682	0.495716448547518	0.364	0.715167662006611	0.748	0.427	Epithelial cells	WDR83OS
SQOR	0.682	0.661369307126009	0.364	0.954154219586863	0.388	0.023	Epithelial cells	SQOR
NDUFB1	0.682	0.558786404019629	0.364	0.806158373995292	0.565	0.206	Epithelial cells	NDUFB1
ECHS1	0.682	0.592585849486249	0.364	0.854920666354784	0.451	0.088	Epithelial cells	ECHS1
POLR2L	0.682	0.53781760272947	0.364	0.775906788360602	0.687	0.36	Epithelial cells	POLR2L
CETN2	0.682	0.674597161329602	0.364	0.97323797924799	0.394	0.031	Epithelial cells	CETN2
CYSTM1	0.682	0.56680022290831	0.364	0.817719870764577	0.454	0.086	Epithelial cells	CYSTM1
APOD	0.682	0.661900142958085	0.364	0.954920053809327	0.394	0.027	Epithelial cells	APOD
ATP1A1	0.682	0.509134432073299	0.364	0.734525720297964	0.639	0.282	Epithelial cells	ATP1A1
DHCR24	0.682	0.76748515606394	0.364	1.10724702860934	0.373	0.008	Epithelial cells	DHCR24
DDT	0.681	0.532479686088586	0.362	0.768205802494113	0.648	0.309	Epithelial cells	DDT
MRPS12	0.681	0.527088029303375	0.362	0.760427285987916	0.5	0.136	Epithelial cells	MRPS12
GABARAPL2	0.681	0.464130484853554	0.362	0.669598748823615	0.654	0.3	Epithelial cells	GABARAPL2
NOP10	0.681	0.450237526690758	0.362	0.649555446978863	0.628	0.262	Epithelial cells	NOP10
EMP1	0.681	0.560388745431846	0.362	0.808470064004505	0.423	0.054	Epithelial cells	EMP1
FSCN1	0.681	0.712112388402703	0.362	1.02736101130417	0.379	0.018	Epithelial cells	FSCN1
AP2M1	0.681	0.508506300845837	0.362	0.733619518491079	0.637	0.29	Epithelial cells	AP2M1
PDXK	0.68	0.599136487834199	0.36	0.864371239814034	0.466	0.107	Epithelial cells	PDXK
MRPL4	0.68	0.5368740488461	0.36	0.77454552785225	0.527	0.166	Epithelial cells	MRPL4
ROMO1	0.68	0.496279211451157	0.36	0.715979557256869	0.628	0.276	Epithelial cells	ROMO1
TXNL1	0.68	0.507359395591507	0.36	0.731964883968288	0.574	0.214	Epithelial cells	TXNL1
ACTN1	0.68	0.727546479362861	0.36	1.04962769779302	0.486	0.132	Epithelial cells	ACTN1
NUDT5	0.68	0.620180848196373	0.36	0.894731834147221	0.447	0.088	Epithelial cells	NUDT5
CD81	0.68	0.619571124605202	0.36	0.893852188945925	0.45	0.087	Epithelial cells	CD81
LCN2	0.68	1.02081403268964	0.36	1.47272334263121	0.366	0.005	Epithelial cells	LCN2
NDUFB4	0.68	0.512341261870235	0.36	0.739152197742991	0.709	0.398	Epithelial cells	NDUFB4
RPL37A	0.68	0.424079573374819	0.36	0.611817497450148	0.989	0.938	Epithelial cells	RPL37A
FKBP4	0.679	0.592043324809223	0.358	0.854137968693679	0.425	0.065	Epithelial cells	FKBP4
MYL6	0.678	0.485262031142185	0.356	0.700085125860546	0.93	0.782	Epithelial cells	MYL6
ZNF706	0.678	0.496806938417552	0.356	0.71674090633423	0.614	0.26	Epithelial cells	ZNF706
SSBP1	0.678	0.47732177491929	0.356	0.688629757584371	0.648	0.309	Epithelial cells	SSBP1
CALU	0.678	0.525843541674175	0.356	0.75863186985682	0.463	0.1	Epithelial cells	CALU
MDH2	0.678	0.523927365466601	0.356	0.755867411944693	0.684	0.375	Epithelial cells	MDH2
H2AFY	0.678	0.468625692267774	0.356	0.676083962267871	0.628	0.269	Epithelial cells	H2AFY
FDPS	0.678	0.612550873991048	0.356	0.88372410819908	0.484	0.132	Epithelial cells	FDPS
CMPK1	0.678	0.472845728009762	0.356	0.682172186905205	0.564	0.207	Epithelial cells	CMPK1
ID3	0.678	0.869791355597651	0.356	1.25484367532882	0.436	0.078	Epithelial cells	ID3
RBP7	0.678	0.625770515097942	0.356	0.902796018866333	0.402	0.043	Epithelial cells	RBP7
CRNDE	0.677	0.608056142373563	0.354	0.877239581184411	0.364	0.01	Epithelial cells	CRNDE
TFG	0.677	0.515717882563809	0.354	0.744023631672562	0.507	0.15	Epithelial cells	TFG
SERINC2	0.677	0.618764202146998	0.354	0.892688045917089	0.361	0.007	Epithelial cells	SERINC2
NDUFA6	0.676	0.484523895149881	0.352	0.699020220724941	0.678	0.352	Epithelial cells	NDUFA6
RPS19BP1	0.676	0.4701527252766	0.352	0.67828700521699	0.636	0.29	Epithelial cells	RPS19BP1
PYCR1	0.676	0.607795549452352	0.352	0.876863625069294	0.361	0.008	Epithelial cells	PYCR1
EIF4A3	0.676	0.551365278225004	0.352	0.79545195261357	0.519	0.162	Epithelial cells	EIF4A3
SUMO2	0.676	0.457654544412415	0.352	0.660255941664115	0.878	0.699	Epithelial cells	SUMO2
VMP1	0.676	0.504034507128078	0.352	0.727168083870589	0.572	0.215	Epithelial cells	VMP1
TMEM106C	0.676	0.706479825829617	0.352	1.01923494121249	0.402	0.051	Epithelial cells	TMEM106C
FAM213A	0.676	0.653016875878335	0.352	0.942104208446479	0.376	0.024	Epithelial cells	FAM213A
SLC25A6	0.676	0.470070737651237	0.352	0.678168722076467	0.918	0.792	Epithelial cells	SLC25A6
MTCH1	0.675	0.560560167438764	0.35	0.808717373683796	0.608	0.28	Epithelial cells	MTCH1
HNRNPD	0.675	0.474156520606949	0.35	0.68406326088481	0.627	0.281	Epithelial cells	HNRNPD
FAM136A	0.675	0.557976545098481	0.35	0.804989994545937	0.467	0.116	Epithelial cells	FAM136A
SCCPDH	0.675	0.775669220223762	0.35	1.11905413738703	0.391	0.046	Epithelial cells	SCCPDH
MPZL1	0.675	0.568488178791291	0.35	0.820155076346189	0.389	0.037	Epithelial cells	MPZL1
SLC39A1	0.675	0.532965711706815	0.35	0.76890698924328	0.417	0.063	Epithelial cells	SLC39A1
FAM207A	0.674	0.535072187795598	0.348	0.771945991850317	0.414	0.064	Epithelial cells	FAM207A
HOOK2	0.674	0.510215700603815	0.348	0.736085661044808	0.479	0.123	Epithelial cells	HOOK2
PALLD	0.674	0.667107437782195	0.348	0.962432592228514	0.376	0.026	Epithelial cells	PALLD
P4HB	0.673	0.503088477072212	0.346	0.725803251000468	0.711	0.4	Epithelial cells	P4HB
NANS	0.673	0.536453080451484	0.346	0.773938198836965	0.448	0.1	Epithelial cells	NANS
TCEAL4	0.673	0.569598874982222	0.346	0.821757472232784	0.422	0.074	Epithelial cells	TCEAL4
UBE2C	0.672	1.19895546916793	0.344	1.72972710961528	0.35	0.006	Epithelial cells	UBE2C
PHB	0.672	0.515999610123137	0.344	0.744430078625281	0.506	0.161	Epithelial cells	PHB
TXNDC17	0.672	0.496606410017946	0.344	0.716451605006563	0.481	0.132	Epithelial cells	TXNDC17
PSAT1	0.672	0.664427286157123	0.344	0.958565950770194	0.356	0.012	Epithelial cells	PSAT1
TBCA	0.672	0.420612566531784	0.344	0.606815663870988	0.707	0.388	Epithelial cells	TBCA
UGP2	0.672	0.502309152148742	0.344	0.724678922798129	0.526	0.179	Epithelial cells	UGP2
MYL9	0.671	0.606304133996462	0.342	0.874711967387172	0.387	0.04	Epithelial cells	MYL9
MGP	0.671	1.40654646661039	0.342	2.0292176121587	0.374	0.032	Epithelial cells	MGP
STC2	0.671	0.886929357518684	0.342	1.27956858571104	0.347	0.005	Epithelial cells	STC2
CCT8	0.67	0.478886539420794	0.34	0.690887235570854	0.616	0.286	Epithelial cells	CCT8
DPM1	0.67	0.493199472650318	0.34	0.711536433361666	0.455	0.111	Epithelial cells	DPM1
IMPA2	0.67	0.699416859832703	0.34	1.00904523519477	0.357	0.019	Epithelial cells	IMPA2
FAM96B	0.67	0.430828556819813	0.34	0.621554222397291	0.672	0.342	Epithelial cells	FAM96B
MT1G	0.67	0.686426152929234	0.34	0.990303606767493	0.351	0.01	Epithelial cells	MT1G
MLF1	0.67	0.630323368166233	0.34	0.909364397409854	0.366	0.025	Epithelial cells	MLF1
PSMD14	0.67	0.489412969520873	0.34	0.706073664074501	0.495	0.15	Epithelial cells	PSMD14
MALL	0.67	0.665212550956541	0.34	0.959698848402097	0.344	0.003	Epithelial cells	MALL
YWHAQ	0.67	0.40806998485751	0.34	0.588720543489553	0.726	0.397	Epithelial cells	YWHAQ
OAT	0.669	0.54022078577887	0.338	0.779373848628316	0.45	0.108	Epithelial cells	OAT
SMCO4	0.669	0.630274274258452	0.338	0.90929356987256	0.372	0.034	Epithelial cells	SMCO4
SQLE	0.669	0.638901360660641	0.338	0.92173982464232	0.41	0.071	Epithelial cells	SQLE
TMA16	0.669	0.550616791134328	0.338	0.794372113999688	0.386	0.047	Epithelial cells	TMA16
SERPINE2	0.669	0.663729112935954	0.338	0.957558699726333	0.364	0.024	Epithelial cells	SERPINE2
PAWR	0.668	0.673539168666241	0.336	0.97171161847926	0.358	0.022	Epithelial cells	PAWR
BAG1	0.668	0.453587089446609	0.336	0.654387844555887	0.553	0.211	Epithelial cells	BAG1
RTL8A	0.668	0.610843742455427	0.336	0.881261237998499	0.346	0.009	Epithelial cells	RTL8A
PON2	0.668	0.668360805590724	0.336	0.964240819750288	0.354	0.018	Epithelial cells	PON2
TUBB6	0.667	0.712056199133003	0.334	1.02727994732343	0.392	0.056	Epithelial cells	TUBB6
TYMS	0.667	0.89552777739539	0.334	1.29197348342665	0.343	0.009	Epithelial cells	TYMS
BANF1	0.667	0.492844354957536	0.334	0.711024106827348	0.534	0.202	Epithelial cells	BANF1
NSD3	0.667	0.551272449235813	0.334	0.795318028691219	0.36	0.024	Epithelial cells	NSD3
PIN4	0.667	0.533365850123677	0.334	0.769484266952956	0.417	0.082	Epithelial cells	PIN4
CAV2	0.667	0.627653572840718	0.334	0.905512696933541	0.35	0.015	Epithelial cells	CAV2
DAP	0.667	0.582266101011909	0.334	0.840032416407633	0.442	0.113	Epithelial cells	DAP
CSTA	0.667	0.830906697814003	0.334	1.19874497237769	0.42	0.081	Epithelial cells	CSTA
RPL13A	0.666	0.479149965922379	0.332	0.691267279678321	0.992	0.95	Epithelial cells	RPL13A
RTF2	0.666	0.529875401259192	0.332	0.764448613685683	0.354	0.021	Epithelial cells	RTF2
CFDP1	0.666	0.476762759094659	0.332	0.6878232682264	0.472	0.132	Epithelial cells	CFDP1
UCHL3	0.666	0.508881967904619	0.332	0.73416149149381	0.409	0.075	Epithelial cells	UCHL3
SDR16C5	0.666	0.756005084223019	0.332	1.09068478589539	0.335	0.002	Epithelial cells	SDR16C5
CCT6A	0.666	0.46954745020271	0.332	0.677413777869508	0.594	0.26	Epithelial cells	CCT6A
DDR1	0.666	0.572309618669569	0.332	0.825668248707641	0.337	0.005	Epithelial cells	DDR1
CAVIN1	0.665	0.714028052073048	0.33	1.03012472978139	0.358	0.026	Epithelial cells	CAVIN1
METTL26	0.665	0.522141899479656	0.33	0.753291529019643	0.349	0.017	Epithelial cells	METTL26
NPM3	0.665	0.518008180156207	0.33	0.747327832651275	0.363	0.031	Epithelial cells	NPM3
SAA2	0.665	0.938894173221511	0.33	1.35453796762622	0.335	0.004	Epithelial cells	SAA2
NAXE	0.665	0.527462561042545	0.33	0.760967621070672	0.342	0.012	Epithelial cells	NAXE
LYPD3	0.664	0.697214072132291	0.328	1.00586728430325	0.364	0.037	Epithelial cells	LYPD3
VAPA	0.664	0.414263219946594	0.328	0.597655493039646	0.707	0.396	Epithelial cells	VAPA
GAS6	0.664	0.724121206579617	0.328	1.04468607373494	0.341	0.013	Epithelial cells	GAS6
CKS2	0.664	0.690088864618608	0.328	0.99558778275796	0.394	0.066	Epithelial cells	CKS2
NDUFB6	0.664	0.45905289042719	0.328	0.662273328525046	0.525	0.194	Epithelial cells	NDUFB6
MRPL32	0.664	0.484738571090179	0.328	0.699329932639406	0.427	0.094	Epithelial cells	MRPL32
C6orf132	0.664	0.584660585865181	0.328	0.843486927830931	0.33	0.003	Epithelial cells	C6orf132
DYNC1I2	0.664	0.501714765340801	0.328	0.723821403897943	0.398	0.066	Epithelial cells	DYNC1I2
CACYBP	0.664	0.469401519242189	0.328	0.677203243996456	0.559	0.234	Epithelial cells	CACYBP
C19orf33	0.663	0.699758708581843	0.326	1.00953841868989	0.336	0.01	Epithelial cells	C19orf33
PRSS8	0.663	0.593144180624524	0.326	0.855726167919148	0.327	0.002	Epithelial cells	PRSS8
PDAP1	0.663	0.438678714835769	0.326	0.632879606437108	0.553	0.223	Epithelial cells	PDAP1
AMD1	0.663	0.484620119029147	0.326	0.699159042438368	0.555	0.225	Epithelial cells	AMD1
PITX1	0.663	0.718013294814555	0.326	1.0358742197213	0.327	0.002	Epithelial cells	PITX1
THOC7	0.663	0.448527621222941	0.326	0.647088574840058	0.505	0.174	Epithelial cells	THOC7
GNG12	0.663	0.568380502101966	0.326	0.819999731720484	0.351	0.022	Epithelial cells	GNG12
MRPL37	0.663	0.509015488314463	0.326	0.734354120726947	0.451	0.124	Epithelial cells	MRPL37
NDUFA11	0.662	0.41397356105063	0.324	0.597237603586885	0.602	0.278	Epithelial cells	NDUFA11
TMEM208	0.662	0.458835990966972	0.324	0.66196040874942	0.487	0.156	Epithelial cells	TMEM208
MESD	0.662	0.517109052915488	0.324	0.746030666239963	0.348	0.023	Epithelial cells	MESD
SPG21	0.662	0.507271612378258	0.324	0.731838239561861	0.487	0.169	Epithelial cells	SPG21
MLF2	0.662	0.439839226260037	0.324	0.634553870513793	0.6	0.281	Epithelial cells	MLF2
NDRG1	0.662	0.981905045541421	0.324	1.41658953982646	0.454	0.144	Epithelial cells	NDRG1
DSG3	0.661	0.698317960289461	0.322	1.0074598582733	0.324	0.002	Epithelial cells	DSG3
VKORC1	0.661	0.499455720200628	0.322	0.720562290677069	0.365	0.04	Epithelial cells	VKORC1
SRSF9	0.661	0.429873950684693	0.322	0.620177016860154	0.567	0.238	Epithelial cells	SRSF9
SNRPF	0.661	0.421603165714851	0.322	0.608244796399904	0.671	0.368	Epithelial cells	SNRPF
CDK4	0.661	0.478573603313331	0.322	0.690435764200504	0.409	0.082	Epithelial cells	CDK4
PRDX3	0.661	0.502184002016651	0.322	0.724498369323198	0.42	0.097	Epithelial cells	PRDX3
SERPINH1	0.661	0.561901277579995	0.322	0.810652186633835	0.355	0.03	Epithelial cells	SERPINH1
POLR2K	0.661	0.453000496257866	0.322	0.653541569471462	0.579	0.255	Epithelial cells	POLR2K
RBM8A	0.661	0.38870922840137	0.322	0.560788876162436	0.762	0.47	Epithelial cells	RBM8A
RHOC	0.661	0.383003752010407	0.322	0.552557613667275	0.508	0.165	Epithelial cells	RHOC
SARS	0.661	0.474111223373599	0.322	0.683997910790883	0.508	0.181	Epithelial cells	SARS
PA2G4	0.66	0.515228764392338	0.32	0.743317983312177	0.623	0.321	Epithelial cells	PA2G4
ANAPC16	0.66	0.527920305116502	0.32	0.761628006176162	0.663	0.397	Epithelial cells	ANAPC16
SELENOH	0.66	0.526315110265642	0.32	0.75931219952517	0.36	0.036	Epithelial cells	SELENOH
PPIA	0.66	0.443534432701834	0.32	0.639884926522445	0.952	0.869	Epithelial cells	PPIA
PFN2	0.66	0.631307426009338	0.32	0.910784092780047	0.338	0.018	Epithelial cells	PFN2
MDH1	0.66	0.523334281586998	0.32	0.755011772772749	0.514	0.203	Epithelial cells	MDH1
CNIH4	0.66	0.445482891979775	0.32	0.642695959060092	0.471	0.145	Epithelial cells	CNIH4
GNB2	0.659	0.467393137205149	0.318	0.674305761191405	0.625	0.329	Epithelial cells	GNB2
CTNNA1	0.659	0.470513204396107	0.318	0.67880706665504	0.395	0.073	Epithelial cells	CTNNA1
PDIA6	0.659	0.422006294896475	0.318	0.608826388871062	0.559	0.23	Epithelial cells	PDIA6
GNAS	0.658	0.407170515084366	0.316	0.587422882908428	0.675	0.368	Epithelial cells	GNAS
TPGS2	0.658	0.560174774005849	0.316	0.808161368489335	0.4	0.086	Epithelial cells	TPGS2
PGAM1	0.658	0.419000988076373	0.316	0.604490647625356	0.67	0.367	Epithelial cells	PGAM1
PCBD1	0.658	0.511854223807777	0.316	0.73844955034555	0.372	0.054	Epithelial cells	PCBD1
SLC25A4	0.658	0.522955732422236	0.316	0.754465641770017	0.353	0.034	Epithelial cells	SLC25A4
ANXA3	0.658	0.651227398924412	0.316	0.93952253891927	0.322	0.005	Epithelial cells	ANXA3
CLDN1	0.658	0.741505007981067	0.316	1.06976559780862	0.32	0.003	Epithelial cells	CLDN1
SRM	0.658	0.498221757707539	0.316	0.718782059107647	0.375	0.057	Epithelial cells	SRM
TBCB	0.657	0.470195103023165	0.314	0.678348143381794	0.566	0.261	Epithelial cells	TBCB
PSMB3	0.657	0.388069195030044	0.314	0.559865503191624	0.656	0.349	Epithelial cells	PSMB3
NUTF2	0.657	0.388464531746601	0.314	0.560435853512072	0.528	0.208	Epithelial cells	NUTF2
TSC22D1	0.657	0.429477305517298	0.314	0.61960477884416	0.379	0.058	Epithelial cells	TSC22D1
CTSV	0.657	0.648334722350161	0.314	0.9353492887707	0.318	0.003	Epithelial cells	CTSV
PPP2CB	0.657	0.491172094727237	0.314	0.708611545286032	0.36	0.043	Epithelial cells	PPP2CB
CXCL1	0.657	0.761157801600537	0.314	1.09811858570304	0.356	0.038	Epithelial cells	CXCL1
COX17	0.657	0.423387114042873	0.314	0.610818489805942	0.575	0.258	Epithelial cells	COX17
HSPD1	0.657	0.534687383586447	0.314	0.771390836726065	0.589	0.281	Epithelial cells	HSPD1
PMAIP1	0.656	0.473206974753592	0.312	0.682693355791074	0.589	0.267	Epithelial cells	PMAIP1
VBP1	0.656	0.463080423621883	0.312	0.668083830692049	0.418	0.101	Epithelial cells	VBP1
TCP1	0.656	0.44296965978348	0.312	0.639070131433899	0.548	0.232	Epithelial cells	TCP1
PKP1	0.656	0.67754329363562	0.312	0.977488349715682	0.315	0.002	Epithelial cells	PKP1
CXCL16	0.655	0.363951473556526	0.31	0.525070986024232	0.416	0.091	Epithelial cells	CXCL16
PSMB7	0.655	0.422710335111056	0.31	0.60984210419723	0.557	0.246	Epithelial cells	PSMB7
CUTA	0.655	0.417308288704844	0.31	0.602048598636339	0.695	0.407	Epithelial cells	CUTA
CCT4	0.655	0.406432055193623	0.31	0.586357510486148	0.629	0.321	Epithelial cells	CCT4
DPY30	0.655	0.440566214143366	0.31	0.635602692327863	0.418	0.1	Epithelial cells	DPY30
UAP1	0.655	0.431854511216436	0.31	0.623034361717474	0.451	0.127	Epithelial cells	UAP1
ST13	0.654	0.362809767543511	0.308	0.523423852421105	0.74	0.456	Epithelial cells	ST13
TIMM8B	0.654	0.458349758752901	0.308	0.661258923945456	0.439	0.126	Epithelial cells	TIMM8B
HNRNPAB	0.654	0.500040384507323	0.308	0.721405782972925	0.514	0.2	Epithelial cells	HNRNPAB
PTTG1	0.654	0.734991965263218	0.308	1.06036926337848	0.369	0.064	Epithelial cells	PTTG1
PSMD2	0.654	0.431016876220131	0.308	0.621825909862232	0.503	0.188	Epithelial cells	PSMD2
PTMA	0.654	0.419029296950308	0.308	0.604531488697402	0.991	0.976	Epithelial cells	PTMA
AARD	0.653	0.749973389878617	0.306	1.08198289037657	0.309	0.003	Epithelial cells	AARD
POLR2J	0.653	0.423135659941948	0.306	0.610455718221516	0.573	0.268	Epithelial cells	POLR2J
CSNK2B	0.653	0.397040962120269	0.306	0.572809027080685	0.648	0.354	Epithelial cells	CSNK2B
ALG3	0.653	0.481633882062822	0.306	0.694850813176133	0.387	0.079	Epithelial cells	ALG3
NDUFB5	0.653	0.483847945834758	0.306	0.698045032000114	0.446	0.142	Epithelial cells	NDUFB5
MRPL47	0.653	0.39944616288838	0.306	0.576278998301185	0.524	0.209	Epithelial cells	MRPL47
ANXA4	0.653	0.53006530032449	0.306	0.764722580125458	0.362	0.056	Epithelial cells	ANXA4
DDX21	0.652	0.532370904198562	0.304	0.768048863400851	0.698	0.425	Epithelial cells	DDX21
MYO10	0.652	0.561387666396367	0.304	0.809911202326265	0.318	0.014	Epithelial cells	MYO10
SELENOT	0.652	0.467134460038096	0.304	0.673932568925307	0.34	0.032	Epithelial cells	SELENOT
GCLM	0.652	0.607637155028618	0.304	0.876635110219663	0.378	0.07	Epithelial cells	GCLM
RAD23A	0.651	0.383605282074359	0.302	0.553425438107492	0.645	0.349	Epithelial cells	RAD23A
NDRG2	0.651	0.581450256496866	0.302	0.838855401571647	0.325	0.023	Epithelial cells	NDRG2
CISD1	0.651	0.471679883026934	0.302	0.680490228130044	0.344	0.04	Epithelial cells	CISD1
NDUFS5	0.651	0.356051145147335	0.302	0.513673221406901	0.791	0.541	Epithelial cells	NDUFS5
LSM4	0.65	0.443087832905327	0.3	0.63924061921075	0.492	0.19	Epithelial cells	LSM4
TIMM44	0.65	0.482160671521411	0.3	0.695610809715632	0.368	0.063	Epithelial cells	TIMM44
DSG2	0.65	0.513297611478937	0.3	0.740531918580815	0.305	0.004	Epithelial cells	DSG2
RNPS1	0.65	0.372595559289046	0.3	0.537541765643556	0.7	0.416	Epithelial cells	RNPS1
SAV1	0.65	0.479323916194401	0.3	0.691518236873141	0.345	0.042	Epithelial cells	SAV1
ARGLU1	0.65	0.46932314801895	0.3	0.677090178221342	0.746	0.474	Epithelial cells	ARGLU1
NDUFB2	0.65	0.358749510503915	0.3	0.517566139725348	0.687	0.396	Epithelial cells	NDUFB2
ATOX1	0.65	0.38598346292742	0.3	0.556856427830538	0.458	0.149	Epithelial cells	ATOX1
OCIAD2	0.65	0.435080402580513	0.3	0.627688339190871	0.61	0.313	Epithelial cells	OCIAD2
VAMP8	0.65	0.398915921928924	0.3	0.575514022298505	0.621	0.32	Epithelial cells	VAMP8
CSRP1	0.65	0.522336856631122	0.3	0.753572792735249	0.4	0.098	Epithelial cells	CSRP1
NQO1	0.649	0.557949167735914	0.298	0.804950497360731	0.32	0.021	Epithelial cells	NQO1
GTF2A2	0.649	0.388452574517237	0.298	0.560418602876567	0.595	0.3	Epithelial cells	GTF2A2
SSB	0.649	0.382907508104749	0.298	0.552418763061874	0.61	0.308	Epithelial cells	SSB
MRPL55	0.649	0.429667540829828	0.298	0.619879230386147	0.45	0.148	Epithelial cells	MRPL55
PRMT1	0.648	0.525902187858489	0.296	0.758716478416089	0.483	0.191	Epithelial cells	PRMT1
ADRM1	0.648	0.36681504909692	0.296	0.529202252255568	0.587	0.283	Epithelial cells	ADRM1
OAZ2	0.648	0.433321269328371	0.296	0.625150446371754	0.382	0.081	Epithelial cells	OAZ2
ARPP19	0.648	0.385450840951379	0.296	0.556088016747029	0.525	0.218	Epithelial cells	ARPP19
NDUFS8	0.648	0.398827672338057	0.296	0.575386705051402	0.535	0.236	Epithelial cells	NDUFS8
MRPL13	0.648	0.44318009139065	0.296	0.63937372007001	0.416	0.116	Epithelial cells	MRPL13
KRTCAP3	0.648	0.531711378619141	0.296	0.767097369118068	0.304	0.008	Epithelial cells	KRTCAP3
MRPS21	0.648	0.397293948509935	0.296	0.57317400929048	0.634	0.35	Epithelial cells	MRPS21
C1orf122	0.648	0.486354865300185	0.296	0.701661752280799	0.412	0.114	Epithelial cells	C1orf122
CBR1	0.647	0.471561742444606	0.294	0.680319787297791	0.349	0.052	Epithelial cells	CBR1
KPNA2	0.647	0.573411961507805	0.294	0.827258593253725	0.399	0.104	Epithelial cells	KPNA2
BAMBI	0.647	0.618769992343584	0.294	0.892696399404992	0.303	0.008	Epithelial cells	BAMBI
EIF3I	0.647	0.361132479401487	0.294	0.521004037136457	0.618	0.325	Epithelial cells	EIF3I
PMEPA1	0.646	0.497138432318959	0.292	0.717219150941874	0.335	0.041	Epithelial cells	PMEPA1
RPL23	0.646	0.486527097900861	0.292	0.701910231399669	0.909	0.768	Epithelial cells	RPL23
PUM3	0.646	0.48623959161848	0.292	0.701495447511852	0.428	0.131	Epithelial cells	PUM3
TATDN1	0.646	0.427152934246438	0.292	0.616251419938509	0.389	0.091	Epithelial cells	TATDN1
RPF2	0.646	0.447058985766399	0.292	0.644969781750033	0.367	0.07	Epithelial cells	RPF2
RRP1	0.645	0.452843887733625	0.29	0.65331563113018	0.358	0.062	Epithelial cells	RRP1
BRD7	0.645	0.49957385916442	0.29	0.72073272917427	0.368	0.076	Epithelial cells	BRD7
NDUFB9	0.645	0.430763770642138	0.29	0.621460755700049	0.742	0.486	Epithelial cells	NDUFB9
MCUR1	0.645	0.420802479049895	0.29	0.607089649719068	0.369	0.077	Epithelial cells	MCUR1
TRMT112	0.644	0.349676560606591	0.288	0.504476639902247	0.659	0.365	Epithelial cells	TRMT112
MCTS1	0.644	0.463891886620821	0.288	0.669254524336485	0.382	0.093	Epithelial cells	MCTS1
TCEAL9	0.644	0.556412094849068	0.288	0.80273296992939	0.32	0.03	Epithelial cells	TCEAL9
PDHA1	0.644	0.432249156001203	0.288	0.623603713791378	0.358	0.066	Epithelial cells	PDHA1
DNPH1	0.644	0.454123287499354	0.288	0.655161414827512	0.405	0.116	Epithelial cells	DNPH1
GLO1	0.644	0.413288818081257	0.288	0.596249728300693	0.433	0.14	Epithelial cells	GLO1
SRPK1	0.644	0.416732698240624	0.288	0.601218197128028	0.397	0.102	Epithelial cells	SRPK1
PSMG1	0.643	0.471787974670983	0.286	0.680646171408872	0.332	0.045	Epithelial cells	PSMG1
MRPS6	0.643	0.382897257006877	0.286	0.552403973853806	0.454	0.156	Epithelial cells	MRPS6
TRAF4	0.643	0.457365714625526	0.286	0.659839248362881	0.365	0.075	Epithelial cells	TRAF4
RAMMET	0.643	0.450027149068719	0.286	0.649251936226839	0.302	0.015	Epithelial cells	RAMMET
CTBP2	0.643	0.441911647606856	0.286	0.637543742513481	0.331	0.043	Epithelial cells	CTBP2
HMGB3	0.643	0.615109117436362	0.286	0.887414873331026	0.318	0.033	Epithelial cells	HMGB3
TMEM14B	0.643	0.395301792847653	0.286	0.570299936195822	0.547	0.263	Epithelial cells	TMEM14B
MSMO1	0.643	0.492743450590176	0.286	0.710878532596963	0.357	0.068	Epithelial cells	MSMO1
PAICS	0.643	0.438254865418076	0.286	0.63226812098412	0.347	0.058	Epithelial cells	PAICS
ACTL6A	0.643	0.455703649411939	0.286	0.657441395121607	0.332	0.045	Epithelial cells	ACTL6A
SPATS2L	0.643	0.477540881776303	0.286	0.688945861960416	0.32	0.031	Epithelial cells	SPATS2L
SH3YL1	0.643	0.422876552457142	0.286	0.610081905138142	0.395	0.101	Epithelial cells	SH3YL1
F11R	0.643	0.460284312930227	0.286	0.66404989566342	0.334	0.046	Epithelial cells	F11R
H1F0	0.642	0.544452745360261	0.284	0.785479275729626	0.313	0.028	Epithelial cells	H1F0
PCNA	0.642	0.584582480377614	0.284	0.843374245431354	0.331	0.048	Epithelial cells	PCNA
MRPS16	0.642	0.392869446838916	0.284	0.566790802671295	0.412	0.122	Epithelial cells	MRPS16
BEX3	0.642	0.567963173997367	0.284	0.819397654533555	0.303	0.017	Epithelial cells	BEX3
MRPS33	0.642	0.407122033431822	0.284	0.587352938668723	0.393	0.103	Epithelial cells	MRPS33
MEA1	0.642	0.424519064330671	0.284	0.612451548872677	0.43	0.142	Epithelial cells	MEA1
TIMMDC1	0.642	0.484330052159199	0.284	0.698740564403568	0.34	0.056	Epithelial cells	TIMMDC1
CNPY2	0.641	0.411115410436847	0.282	0.593114163870271	0.383	0.094	Epithelial cells	CNPY2
ADIRF	0.641	0.619858394432242	0.282	0.894266631700789	0.306	0.022	Epithelial cells	ADIRF
LYPLA1	0.641	0.376402424437666	0.282	0.543033911114805	0.431	0.14	Epithelial cells	LYPLA1
UBE2V2	0.641	0.385063728821041	0.282	0.555529531996329	0.428	0.135	Epithelial cells	UBE2V2
POP7	0.641	0.397918696167156	0.282	0.574075329637357	0.376	0.087	Epithelial cells	POP7
ATF3	0.641	0.597879576160555	0.282	0.862557899575626	0.393	0.107	Epithelial cells	ATF3
ERRFI1	0.641	0.507909145384904	0.282	0.732758005268951	0.317	0.032	Epithelial cells	ERRFI1
PTTG1IP	0.64	0.389058354748315	0.28	0.561292559011806	0.417	0.127	Epithelial cells	PTTG1IP
TMED3	0.64	0.39006259490434	0.28	0.562741371304772	0.403	0.115	Epithelial cells	TMED3
UBE2A	0.64	0.372683559858581	0.28	0.537668723628813	0.474	0.184	Epithelial cells	UBE2A
HDAC2	0.64	0.401532362962767	0.28	0.579288748802808	0.41	0.124	Epithelial cells	HDAC2
UBE2S	0.639	0.526552003257004	0.278	0.759653963869029	0.363	0.084	Epithelial cells	UBE2S
AHCYL1	0.639	0.414964316391729	0.278	0.598666961404226	0.34	0.058	Epithelial cells	AHCYL1
GHITM	0.638	0.353855806207672	0.276	0.510506016805573	0.637	0.365	Epithelial cells	GHITM
ARMC10	0.638	0.429533371851619	0.276	0.619685665466646	0.321	0.044	Epithelial cells	ARMC10
YWHAG	0.638	0.381185218882722	0.276	0.549934024942271	0.401	0.115	Epithelial cells	YWHAG
MRPS5	0.638	0.3801201012161	0.276	0.548397384966676	0.42	0.138	Epithelial cells	MRPS5
CITED4	0.638	0.615611414605421	0.276	0.88813953496588	0.302	0.027	Epithelial cells	CITED4
LMAN1	0.637	0.388206279087176	0.274	0.560063273681023	0.473	0.19	Epithelial cells	LMAN1
UPF3A	0.637	0.393923726158085	0.274	0.568311806216772	0.451	0.17	Epithelial cells	UPF3A
DDAH2	0.637	0.408462155285485	0.274	0.589286325821189	0.348	0.07	Epithelial cells	DDAH2
COX5B	0.637	0.364584420479445	0.274	0.525984135411082	0.783	0.583	Epithelial cells	COX5B
ERO1A	0.636	0.514092993475057	0.272	0.74167941224223	0.356	0.082	Epithelial cells	ERO1A
ARF6	0.636	0.368338475203709	0.272	0.531400091544991	0.703	0.442	Epithelial cells	ARF6
REEP3	0.636	0.401598623068561	0.272	0.579384341928852	0.356	0.079	Epithelial cells	REEP3
AP1S1	0.636	0.438252586079213	0.272	0.632264832593245	0.306	0.032	Epithelial cells	AP1S1
RALA	0.636	0.375911741768507	0.272	0.542326005661356	0.469	0.189	Epithelial cells	RALA
DNAJB11	0.636	0.383623371931544	0.272	0.553451536254735	0.456	0.177	Epithelial cells	DNAJB11
MZT2B	0.636	0.355213348880167	0.272	0.512464536886985	0.688	0.437	Epithelial cells	MZT2B
DCAF13	0.635	0.394445808718912	0.27	0.569065012138211	0.378	0.1	Epithelial cells	DCAF13
SYNGR1	0.634	0.471284214756978	0.268	0.679919399479142	0.332	0.06	Epithelial cells	SYNGR1
TSEN34	0.634	0.411968315441547	0.268	0.594344645690898	0.359	0.086	Epithelial cells	TSEN34
VPS35	0.634	0.368273998179882	0.268	0.531307070862469	0.394	0.118	Epithelial cells	VPS35
MRPS11	0.634	0.401842786521647	0.268	0.579736595331783	0.357	0.084	Epithelial cells	MRPS11
RCN2	0.634	0.385715882826644	0.268	0.556470391346105	0.447	0.17	Epithelial cells	RCN2
LTBR	0.634	0.413611469798389	0.268	0.596715216332929	0.307	0.038	Epithelial cells	LTBR
CCZ1	0.634	0.423328695504872	0.268	0.610734209670873	0.323	0.053	Epithelial cells	CCZ1
BOLA3	0.634	0.409316636876745	0.268	0.590519082175431	0.374	0.102	Epithelial cells	BOLA3
ICAM1	0.633	0.403272843088369	0.266	0.581799730848784	0.411	0.136	Epithelial cells	ICAM1
C8orf33	0.633	0.39272285157667	0.266	0.566579310413433	0.371	0.099	Epithelial cells	C8orf33
FGFR1	0.633	0.494459073803823	0.266	0.713353653699323	0.318	0.048	Epithelial cells	FGFR1
FAM50A	0.633	0.41305498373261	0.266	0.595912376645507	0.369	0.101	Epithelial cells	FAM50A
CHTOP	0.633	0.350067212264958	0.266	0.505040231112479	0.397	0.121	Epithelial cells	CHTOP
MAGOH	0.633	0.361291040467971	0.266	0.521232792400755	0.61	0.353	Epithelial cells	MAGOH
HES4	0.633	0.434115466871482	0.266	0.626296231228688	0.301	0.033	Epithelial cells	HES4
EIF4A1	0.632	0.463400747073463	0.264	0.668545959747123	0.58	0.324	Epithelial cells	EIF4A1
PLSCR1	0.632	0.406003956332752	0.264	0.585739894382565	0.377	0.106	Epithelial cells	PLSCR1
NASP	0.632	0.400996036039181	0.264	0.578514992609853	0.456	0.184	Epithelial cells	NASP
PEF1	0.632	0.400697527780358	0.264	0.57808433622519	0.405	0.137	Epithelial cells	PEF1
RRBP1	0.631	0.34702852068601	0.262	0.500656325840735	0.414	0.14	Epithelial cells	RRBP1
CARD19	0.631	0.350847631323914	0.262	0.506166137818647	0.391	0.123	Epithelial cells	CARD19
BRIX1	0.631	0.379509155897295	0.262	0.547515977184982	0.423	0.154	Epithelial cells	BRIX1
CHMP2B	0.631	0.353840208738504	0.262	0.510483514414146	0.456	0.183	Epithelial cells	CHMP2B
NUCKS1	0.631	0.403411728734916	0.262	0.582000100482306	0.693	0.455	Epithelial cells	NUCKS1
CREG1	0.631	0.402258631390844	0.262	0.580336532662351	0.346	0.081	Epithelial cells	CREG1
COMT	0.63	0.370944141336349	0.26	0.535159273152768	0.374	0.108	Epithelial cells	COMT
DNTTIP1	0.63	0.390481863876813	0.26	0.563346248572158	0.33	0.066	Epithelial cells	DNTTIP1
MPHOSPH6	0.63	0.402934800751841	0.26	0.581312038846265	0.326	0.063	Epithelial cells	MPHOSPH6
PTPN12	0.63	0.362501049275793	0.26	0.522978466107235	0.365	0.096	Epithelial cells	PTPN12
TARS	0.63	0.39748902330507	0.26	0.573455442730019	0.359	0.094	Epithelial cells	TARS
MPG	0.629	0.355853058680136	0.258	0.513387443042997	0.407	0.143	Epithelial cells	MPG
DCUN1D5	0.629	0.357987512029909	0.258	0.516466808305727	0.376	0.109	Epithelial cells	DCUN1D5
UQCC2	0.629	0.382622279133613	0.258	0.552007264639697	0.336	0.074	Epithelial cells	UQCC2
GLRX5	0.628	0.395993196908373	0.256	0.571297421405478	0.309	0.05	Epithelial cells	GLRX5
BZW2	0.628	0.365319752771417	0.256	0.527044995662104	0.369	0.106	Epithelial cells	BZW2
LPP	0.628	0.387064749612966	0.256	0.558416394769557	0.401	0.138	Epithelial cells	LPP
ADI1	0.628	0.376301313391202	0.256	0.542888038709491	0.38	0.12	Epithelial cells	ADI1
HINT2	0.627	0.430757202244259	0.254	0.621451279504995	0.348	0.094	Epithelial cells	HINT2
PDLIM5	0.627	0.445794598093393	0.254	0.643145655924427	0.355	0.1	Epithelial cells	PDLIM5
ANXA1	0.626	0.449962719256947	0.252	0.649158983656909	0.707	0.463	Epithelial cells	ANXA1
GNL3	0.626	0.466868937532776	0.252	0.673549500923633	0.422	0.165	Epithelial cells	GNL3
TM4SF11	0.931	2.75075007609143	0.862	3.96849349350205	0.922	0.173	Endothelial cells	TM4SF1
CD591	0.93	2.17503427352592	0.86	3.13791116017937	0.927	0.216	Endothelial cells	CD59
IGFBP7	0.916	2.1960145439858	0.832	3.16817929232835	0.883	0.125	Endothelial cells	IGFBP7
ADAMTS9	0.914	2.44799524454449	0.828	3.5317105994241	0.837	0.021	Endothelial cells	ADAMTS9
TCF4	0.909	2.00655751232961	0.818	2.89485057229643	0.846	0.059	Endothelial cells	TCF4
HMOX1	0.906	2.73693408548509	0.812	3.94856123236931	0.852	0.098	Endothelial cells	HMOX1
TXN1	0.9	1.67976721708754	0.8	2.42339183394005	0.941	0.434	Endothelial cells	TXN
IFI27	0.894	2.03125704114613	0.788	2.93048446003231	0.837	0.075	Endothelial cells	IFI27
SPARCL1	0.89	2.53803058376939	0.78	3.66160413682862	0.798	0.036	Endothelial cells	SPARCL1
CD631	0.882	1.45252728227066	0.764	2.0955539068878	0.919	0.357	Endothelial cells	CD63
PCAT19	0.879	1.86751985058179	0.758	2.69426162719604	0.76	0.003	Endothelial cells	PCAT19
NEAT11	0.872	1.87275137765432	0.744	2.70180912535985	0.938	0.584	Endothelial cells	NEAT1
CD93	0.868	1.9888327027407	0.736	2.86927907740181	0.753	0.033	Endothelial cells	CD93
MT2A1	0.867	1.76490709961276	0.734	2.54622272024104	0.914	0.447	Endothelial cells	MT2A
EMP11	0.864	1.94954211349786	0.728	2.81259473914755	0.789	0.114	Endothelial cells	EMP1
GNG11	0.862	1.48523698880203	0.724	2.14274403828954	0.756	0.035	Endothelial cells	GNG11
PNP	0.861	1.63241082281627	0.722	2.3550709987705	0.792	0.139	Endothelial cells	PNP
RACK11	0.859	1.17772718523286	0.718	1.69910116965556	0.941	0.247	Endothelial cells	RACK1
ANGPT2	0.858	2.46079522549575	0.716	3.55017706846597	0.72	0.008	Endothelial cells	ANGPT2
HSP90AB11	0.857	1.12425287474648	0.714	1.6219540471019	0.957	0.76	Endothelial cells	HSP90AB1
TUBA1B1	0.854	1.15726392401943	0.708	1.66957892418254	0.927	0.556	Endothelial cells	TUBA1B
AKAP12	0.854	2.40966908868896	0.708	3.47641764443499	0.732	0.036	Endothelial cells	AKAP12
ADGRL4	0.85	1.59867564292763	0.7	2.30640142204166	0.701	0.001	Endothelial cells	ADGRL4
SERPINE1	0.837	2.30148322776772	0.674	3.32033843938961	0.696	0.028	Endothelial cells	SERPINE1
SPARC	0.83	1.33738057746276	0.66	1.92943232688675	0.718	0.061	Endothelial cells	SPARC
SPRY1	0.83	1.88307863718327	0.66	2.71670821146825	0.679	0.029	Endothelial cells	SPRY1
RDX	0.827	1.57376215257234	0.654	2.27045885305486	0.721	0.112	Endothelial cells	RDX
PLVAP	0.826	1.76618769016419	0.652	2.54807022187901	0.653	0.002	Endothelial cells	PLVAP
CALCRL	0.825	1.54992252674103	0.65	2.23606554309137	0.654	0.005	Endothelial cells	CALCRL
TUBB61	0.824	1.29022184750544	0.648	1.86139666104269	0.729	0.11	Endothelial cells	TUBB6
RPL411	0.822	0.747347192733071	0.644	1.07819408877825	0.987	0.892	Endothelial cells	RPL41
DNAJA1	0.818	1.18433724858515	0.636	1.70863747527389	0.85	0.399	Endothelial cells	DNAJA1
ATP5F1E1	0.817	0.978571031104216	0.634	1.41177957373166	0.896	0.237	Endothelial cells	ATP5F1E
YWHAE1	0.817	1.02234852847185	0.634	1.47493715208647	0.825	0.31	Endothelial cells	YWHAE
YBX31	0.817	1.12127899914367	0.634	1.61766365151751	0.841	0.293	Endothelial cells	YBX3
COL4A1	0.814	1.59276808360558	0.628	2.29787861550399	0.654	0.032	Endothelial cells	COL4A1
SPAG9	0.812	1.21447043745904	0.624	1.7521104774284	0.751	0.193	Endothelial cells	SPAG9
ADAMTS4	0.808	1.38564481343158	0.616	1.99906290077125	0.641	0.029	Endothelial cells	ADAMTS4
RTN41	0.807	0.948388661236371	0.614	1.36823561840104	0.863	0.397	Endothelial cells	RTN4
PKIG	0.805	1.34288200419172	0.61	1.93736920794643	0.638	0.037	Endothelial cells	PKIG
ATP1A11	0.804	1.2227929368769	0.608	1.76411730606636	0.798	0.343	Endothelial cells	ATP1A1
TSC22D11	0.803	1.47620354555673	0.606	2.1297115345174	0.687	0.11	Endothelial cells	TSC22D1
ID31	0.801	1.73013652555416	0.602	2.49605938547786	0.696	0.137	Endothelial cells	ID3
RPL231	0.8	0.701927509459328	0.6	1.01266733696052	0.947	0.792	Endothelial cells	RPL23
POMP1	0.798	1.00427395671854	0.596	1.44886105705178	0.85	0.485	Endothelial cells	POMP
SOD2	0.798	1.51472995780335	0.596	2.18529339840884	0.852	0.426	Endothelial cells	SOD2
PRDX11	0.798	0.971197467023108	0.596	1.40114176939816	0.867	0.387	Endothelial cells	PRDX1
SQSTM1	0.797	1.12631519659823	0.594	1.62492934861014	0.868	0.553	Endothelial cells	SQSTM1
CLIC41	0.796	1.07854274679822	0.592	1.55600827219255	0.704	0.143	Endothelial cells	CLIC4
DYNLL11	0.792	1.14105407341052	0.584	1.64619305309551	0.809	0.303	Endothelial cells	DYNLL1
FAM241A	0.792	1.34238638895969	0.584	1.93665418630899	0.608	0.033	Endothelial cells	FAM241A
ATP1B31	0.792	1.09754235115879	0.584	1.58341890718239	0.812	0.337	Endothelial cells	ATP1B3
APP1	0.79	0.98573866291962	0.58	1.42212028060665	0.754	0.217	Endothelial cells	APP
FKBP1A	0.788	1.05978418753367	0.576	1.52894539176737	0.796	0.348	Endothelial cells	FKBP1A
ENG	0.788	1.39795756662136	0.576	2.01682644873783	0.599	0.032	Endothelial cells	ENG
CLDN5	0.784	2.0101017246674	0.568	2.89996378986001	0.574	0.007	Endothelial cells	CLDN5
HSP90AA1	0.784	0.852855609318868	0.568	1.23041055815868	0.942	0.775	Endothelial cells	HSP90AA1
ETS2	0.782	1.17729062941996	0.564	1.69847135274921	0.651	0.112	Endothelial cells	ETS2
VMP11	0.782	1.18034424621753	0.564	1.70287679055985	0.752	0.275	Endothelial cells	VMP1
RHOB	0.782	1.36157624312819	0.564	1.96433929375326	0.731	0.233	Endothelial cells	RHOB
ELOC1	0.781	1.16030536695339	0.562	1.67396679882051	0.718	0.174	Endothelial cells	ELOC
TXNRD1	0.779	1.22169926754229	0.558	1.76253947474094	0.656	0.126	Endothelial cells	TXNRD1
RHOC1	0.779	1.01185358081785	0.558	1.45979614315166	0.731	0.223	Endothelial cells	RHOC
WWTR1	0.778	1.13966399173968	0.556	1.64418758916256	0.607	0.066	Endothelial cells	WWTR1
RAB131	0.778	1.05345131299168	0.556	1.51980898507107	0.659	0.125	Endothelial cells	RAB13
PSMA71	0.777	0.864322533836082	0.554	1.2469538332939	0.884	0.597	Endothelial cells	PSMA7
IFITM3	0.777	0.885030302573613	0.554	1.27682882855941	0.777	0.256	Endothelial cells	IFITM3
TFPI	0.776	1.50208214219944	0.552	2.16705	0.58	0.029	Endothelial cells	TFPI
TUBB4B1	0.774	0.883514811408916	0.548	1.27464243697159	0.786	0.325	Endothelial cells	TUBB4B
FABP4	0.773	3.47980194653818	0.546	5.02029301154639	0.559	0.021	Endothelial cells	FABP4
ATP5F1B1	0.771	0.881171614908246	0.542	1.27126191900024	0.7	0.161	Endothelial cells	ATP5F1B
STC1	0.77	2.29011929040229	0.54	3.30394374330753	0.554	0.022	Endothelial cells	STC1
HSPD11	0.77	0.927540071099572	0.54	1.33815746080115	0.778	0.332	Endothelial cells	HSPD1
CAV1	0.769	1.30979661202638	0.538	1.88963707674363	0.596	0.062	Endothelial cells	CAV1
ANXA5	0.769	0.910842675283504	0.538	1.31406821066155	0.795	0.345	Endothelial cells	ANXA5
UPP1	0.767	1.28000941800572	0.534	1.84666323964802	0.714	0.276	Endothelial cells	UPP1
MT-ND41	0.766	0.699231139565086	0.532	1.00877729748563	0.965	0.896	Endothelial cells	MT-ND4
NOP531	0.766	0.912640276221276	0.532	1.31666160061997	0.665	0.134	Endothelial cells	NOP53
F2RL3	0.766	1.69965576291442	0.532	2.45208494037498	0.534	0.004	Endothelial cells	F2RL3
ITGB11	0.766	0.768106180546636	0.532	1.10814297755081	0.823	0.376	Endothelial cells	ITGB1
PLPP3	0.765	1.24450416700175	0.53	1.79543999009908	0.569	0.045	Endothelial cells	PLPP3
CCL2	0.764	2.10723964562954	0.528	3.04010418671435	0.598	0.088	Endothelial cells	CCL2
EIF4A11	0.764	0.840903576511806	0.528	1.21316741969937	0.789	0.367	Endothelial cells	EIF4A1
RCAN11	0.763	1.11054987897904	0.526	1.60218480306289	0.61	0.096	Endothelial cells	RCAN1
SWAP70	0.763	0.98435269646086	0.526	1.42012075366976	0.601	0.087	Endothelial cells	SWAP70
COL4A2	0.761	1.19604776480776	0.522	1.72553217895449	0.55	0.033	Endothelial cells	COL4A2
SELENOS1	0.76	0.939959962803017	0.52	1.35607557697009	0.69	0.177	Endothelial cells	SELENOS
PLIN2	0.76	1.48249588586896	0.52	2.13878946268144	0.666	0.221	Endothelial cells	PLIN2
MTRNR2L12	0.76	1.0376448971351	0.52	1.49700514730055	0.613	0.103	Endothelial cells	MTRNR2L12
RAC11	0.759	0.703903827133096	0.518	1.01551856066768	0.844	0.396	Endothelial cells	RAC1
G3BP1	0.757	0.918099899913107	0.514	1.32453817264529	0.699	0.244	Endothelial cells	G3BP1
XIST1	0.755	0.841480373497055	0.51	1.21399956184959	0.718	0.231	Endothelial cells	XIST
ATP13A3	0.755	0.985203504801013	0.51	1.42134821064285	0.603	0.112	Endothelial cells	ATP13A3
ESAM	0.753	0.890726064225391	0.506	1.28504607564852	0.52	0.011	Endothelial cells	ESAM
MALAT1	0.753	0.579650841284836	0.506	0.836259394168747	0.969	0.993	Endothelial cells	MALAT1
CYP1A1	0.752	1.67868399637061	0.504	2.42182907678355	0.506	0.003	Endothelial cells	CYP1A1
DUSP6	0.752	1.1194213687269	0.504	1.61498365732744	0.574	0.076	Endothelial cells	DUSP6
DDX211	0.752	0.792647026693591	0.504	1.14354793458624	0.821	0.472	Endothelial cells	DDX21
FLT1	0.751	1.02216558830807	0.502	1.4746732252194	0.523	0.023	Endothelial cells	FLT1
ECSCR	0.751	1.06326575381525	0.502	1.53396823017633	0.502	0.001	Endothelial cells	ECSCR
ATF41	0.749	0.799974907363219	0.498	1.15411983168853	0.769	0.353	Endothelial cells	ATF4
RAN1	0.749	0.700204670439337	0.498	1.01018180565013	0.864	0.607	Endothelial cells	RAN
STOM	0.749	0.900096828738732	0.498	1.29856523114125	0.635	0.158	Endothelial cells	STOM
GCLM1	0.748	0.902621574024877	0.496	1.30220766864508	0.604	0.121	Endothelial cells	GCLM
TRIR1	0.747	0.722251235776667	0.494	1.04198827613092	0.687	0.177	Endothelial cells	TRIR
CDKN1A	0.747	1.1067136380819	0.494	1.59665027734495	0.72	0.273	Endothelial cells	CDKN1A
KTN11	0.745	0.728411583678977	0.49	1.05087577949974	0.798	0.408	Endothelial cells	KTN1
ITGA5	0.745	0.990409607954751	0.49	1.4288590298451	0.6	0.119	Endothelial cells	ITGA5
NNMT1	0.745	1.00311071906641	0.49	1.44718285985967	0.598	0.113	Endothelial cells	NNMT
DSTN1	0.744	0.726802718196744	0.488	1.04855467724705	0.825	0.392	Endothelial cells	DSTN
SEC14L1	0.744	0.893904427272817	0.488	1.28963148425518	0.627	0.165	Endothelial cells	SEC14L1
COL15A1	0.744	1.41178771689815	0.488	2.03677913795691	0.494	0.006	Endothelial cells	COL15A1
H2AFZ1	0.744	0.821218861374483	0.488	1.18476837878946	0.84	0.497	Endothelial cells	H2AFZ
RBP71	0.743	1.72629520745845	0.486	2.4905175349107	0.564	0.104	Endothelial cells	RBP7
JAG1	0.742	1.22176459010015	0.484	1.76263371527123	0.505	0.027	Endothelial cells	JAG1
PFDN21	0.742	0.753085227673268	0.484	1.08647232333097	0.787	0.382	Endothelial cells	PFDN2
TUBA1C1	0.74	0.760910902265141	0.48	1.09776238525627	0.695	0.237	Endothelial cells	TUBA1C
EIF2S21	0.739	0.776406366335734	0.478	1.12011761442719	0.779	0.379	Endothelial cells	EIF2S2
CSF3	0.739	2.65782439861399	0.478	3.83443007943409	0.486	0.01	Endothelial cells	CSF3
NUPR11	0.739	0.866577023221567	0.478	1.25020637395007	0.627	0.153	Endothelial cells	NUPR1
SASH1	0.739	0.945923850599308	0.478	1.36467964831822	0.489	0.014	Endothelial cells	SASH1
SDCBP	0.738	0.780262033040594	0.476	1.12568016566161	0.775	0.406	Endothelial cells	SDCBP
FTL	0.737	0.67733997103605	0.474	0.977195017209564	0.976	0.95	Endothelial cells	FTL
SRSF31	0.737	0.740200928347736	0.474	1.0678842085887	0.849	0.589	Endothelial cells	SRSF3
SOX41	0.737	0.82569115587188	0.474	1.19122053588224	0.657	0.181	Endothelial cells	SOX4
CTNNA11	0.736	0.826976089886613	0.472	1.19307430381316	0.583	0.127	Endothelial cells	CTNNA1
ID11	0.735	1.28336524903509	0.47	1.85150468043215	0.587	0.133	Endothelial cells	ID1
SYPL1	0.735	0.855468343305608	0.47	1.2341799365245	0.664	0.243	Endothelial cells	SYPL1
TSPAN13	0.735	1.09523499718718	0.47	1.58009009904998	0.528	0.07	Endothelial cells	TSPAN13
SELENOK1	0.735	0.735574564303124	0.47	1.06120977612417	0.618	0.15	Endothelial cells	SELENOK
CFLAR	0.735	0.788867062598535	0.47	1.13809459913155	0.74	0.334	Endothelial cells	CFLAR
LUZP1	0.734	0.911411996291823	0.468	1.31488956725692	0.559	0.102	Endothelial cells	LUZP1
IL6ST	0.732	0.73983404886277	0.464	1.06735491337512	0.661	0.217	Endothelial cells	IL6ST
SPTBN1	0.732	0.836524184340232	0.464	1.20684929233134	0.628	0.182	Endothelial cells	SPTBN1
ICAM11	0.731	1.12836133653142	0.462	1.62788130454473	0.62	0.182	Endothelial cells	ICAM1
MCAM	0.73	1.07620892123755	0.46	1.55264127362987	0.476	0.019	Endothelial cells	MCAM
SET1	0.73	0.691482862504583	0.46	0.997598896595076	0.806	0.465	Endothelial cells	SET
RPGR	0.73	0.953193473342819	0.46	1.37516749699941	0.495	0.041	Endothelial cells	RPGR
HNRNPAB1	0.73	0.740914374054236	0.46	1.06891349317139	0.672	0.253	Endothelial cells	HNRNPAB
ANKRD11	0.729	0.860804019734525	0.458	1.24187769044828	0.685	0.301	Endothelial cells	ANKRD11
SOX7	0.729	1.11331589918484	0.458	1.6061753266968	0.467	0.01	Endothelial cells	SOX7
PECAM1	0.727	1.03704672691448	0.454	1.49614217008964	0.524	0.076	Endothelial cells	PECAM1
MAP1LC3B	0.727	0.741867748438295	0.454	1.07028892166739	0.772	0.441	Endothelial cells	MAP1LC3B
SELENOM1	0.725	0.75093693280943	0.45	1.08337298898453	0.619	0.162	Endothelial cells	SELENOM
FABP51	0.725	1.49473228094226	0.45	2.15644284917206	0.586	0.18	Endothelial cells	FABP5
SPHK1	0.724	0.80109421304153	0.448	1.15573464843986	0.537	0.095	Endothelial cells	SPHK1
RAI14	0.724	1.14088465005679	0.448	1.64594862686328	0.471	0.032	Endothelial cells	RAI14
MYL61	0.723	0.567948116783292	0.446	0.819375931565481	0.94	0.808	Endothelial cells	MYL6
MT-ND21	0.722	0.507222922796824	0.444	0.731767995344184	0.951	0.919	Endothelial cells	MT-ND2
ATP5PF1	0.722	0.539787799578282	0.444	0.77874918158396	0.667	0.183	Endothelial cells	ATP5PF
TPM41	0.722	0.686919402086654	0.444	0.991015214880822	0.743	0.351	Endothelial cells	TPM4
ELOB1	0.722	0.520965131341261	0.444	0.751593811462101	0.707	0.206	Endothelial cells	ELOB
DAB2	0.722	0.803915165983938	0.444	1.15980442326045	0.489	0.046	Endothelial cells	DAB2
RTRAF1	0.721	0.689104612418189	0.442	0.99416780698943	0.609	0.159	Endothelial cells	RTRAF
GJA1	0.721	0.995085577357827	0.442	1.43560502771427	0.458	0.018	Endothelial cells	GJA1
ITGAV	0.721	0.850272795690516	0.442	1.2266843457455	0.505	0.069	Endothelial cells	ITGAV
YBX11	0.721	0.503263634869096	0.442	0.726055950285379	0.936	0.839	Endothelial cells	YBX1
YES1	0.72	0.817170117380262	0.44	1.17892727590716	0.549	0.119	Endothelial cells	YES1
CD91	0.72	0.644810802741375	0.44	0.930265347426614	0.659	0.19	Endothelial cells	CD9
HNRNPH1	0.72	0.653786868882986	0.44	0.943215073535809	0.742	0.357	Endothelial cells	HNRNPH1
ARHGAP29	0.72	0.839452653109806	0.44	1.2110741797026	0.489	0.054	Endothelial cells	ARHGAP29
HSPG2	0.72	1.09360507420272	0.44	1.57773861724327	0.461	0.025	Endothelial cells	HSPG2
ATP5MD1	0.719	0.485458109887667	0.438	0.70036800769427	0.709	0.205	Endothelial cells	ATP5MD
NRP1	0.719	0.89590826221728	0.438	1.29252240699232	0.459	0.022	Endothelial cells	NRP1
MSN	0.719	0.678461086341057	0.438	0.978812444700398	0.82	0.511	Endothelial cells	MSN
VGLL4	0.719	0.772591627910459	0.438	1.11461411021875	0.531	0.103	Endothelial cells	VGLL4
RHOJ	0.718	0.850094287729139	0.436	1.22642681319486	0.442	0.005	Endothelial cells	RHOJ
SOX17	0.718	1.13603476429422	0.436	1.63895172072473	0.437	0.001	Endothelial cells	SOX17
EIF5	0.717	0.644452345808466	0.434	0.929748203387142	0.812	0.53	Endothelial cells	EIF5
FERMT2	0.717	0.726390240321329	0.434	1.04795959746172	0.497	0.066	Endothelial cells	FERMT2
ZNF385D	0.717	0.89947249091376	0.434	1.29766450205732	0.438	0.005	Endothelial cells	ZNF385D
SRP14	0.716	0.497554666753918	0.432	0.717819650297037	0.922	0.783	Endothelial cells	SRP14
ATOX11	0.716	0.782860446029959	0.432	1.12942888319554	0.604	0.201	Endothelial cells	ATOX1
TNPO1	0.716	0.757171337227779	0.432	1.09236733332178	0.557	0.137	Endothelial cells	TNPO1
ARF41	0.716	0.654386499412877	0.432	0.944080157527652	0.715	0.33	Endothelial cells	ARF4
EIF3I1	0.716	0.692667666760239	0.432	0.999308207819126	0.727	0.375	Endothelial cells	EIF3I
PEA15	0.715	0.746675302762109	0.43	1.07722475644916	0.558	0.146	Endothelial cells	PEA15
TFPI2	0.713	1.3575001341358	0.426	1.95845871152381	0.442	0.016	Endothelial cells	TFPI2
PMP22	0.712	0.958071692321531	0.424	1.38220527932837	0.465	0.046	Endothelial cells	PMP22
ZEB1	0.712	0.721041977867396	0.424	1.04024368574206	0.538	0.113	Endothelial cells	ZEB1
PSMA41	0.711	0.644353245441434	0.422	0.929605231779073	0.694	0.294	Endothelial cells	PSMA4
SLC3A21	0.711	0.763033103568838	0.422	1.10082407455288	0.721	0.377	Endothelial cells	SLC3A2
RCN11	0.711	0.756204522674316	0.422	1.09097251476004	0.514	0.102	Endothelial cells	RCN1
EPAS1	0.711	0.849323035062517	0.422	1.22531413079745	0.47	0.05	Endothelial cells	EPAS1
NQO11	0.71	0.976929422338271	0.42	1.40941123290594	0.483	0.071	Endothelial cells	NQO1
VCP	0.71	0.714233718654436	0.42	1.03042144393844	0.72	0.379	Endothelial cells	VCP
GNAI2	0.71	0.717186344927539	0.42	1.03468118322024	0.648	0.255	Endothelial cells	GNAI2
PICALM	0.709	0.703635992382447	0.418	1.01513215680114	0.558	0.154	Endothelial cells	PICALM
ECE1	0.709	0.744775888921465	0.418	1.07448448152067	0.535	0.124	Endothelial cells	ECE1
MT-ND1	0.708	0.745277721988338	0.416	1.07520847359758	0.949	0.929	Endothelial cells	MT-ND1
CXCL2	0.708	1.29881063830219	0.416	1.8737876669324	0.537	0.129	Endothelial cells	CXCL2
PRSS23	0.707	0.954906075300322	0.414	1.37763825935052	0.506	0.098	Endothelial cells	PRSS23
MGST2	0.707	0.895942857825477	0.414	1.2925723179047	0.458	0.051	Endothelial cells	MGST2
CDC42EP3	0.707	0.778653632327997	0.414	1.12335973392978	0.577	0.181	Endothelial cells	CDC42EP3
INSR	0.706	1.04094266620395	0.412	1.50176282238217	0.452	0.047	Endothelial cells	INSR
NORAD	0.706	0.707816505058428	0.412	1.02116336170715	0.475	0.067	Endothelial cells	NORAD
APOLD1	0.706	0.942403964798554	0.412	1.35960152652897	0.444	0.036	Endothelial cells	APOLD1
CD1511	0.706	0.686688692005152	0.412	0.990682370590359	0.559	0.155	Endothelial cells	CD151
ASPH	0.705	0.889255384340104	0.41	1.28292433307128	0.501	0.105	Endothelial cells	ASPH
NRP2	0.705	1.0000808933743	0.41	1.44281174535891	0.461	0.057	Endothelial cells	NRP2
PCBP11	0.705	0.538651062824703	0.41	0.777109217106779	0.791	0.43	Endothelial cells	PCBP1
SLC38A2	0.703	0.816971314565801	0.406	1.17864046407261	0.607	0.233	Endothelial cells	SLC38A2
PLS31	0.703	0.785195559261134	0.406	1.13279773947408	0.489	0.082	Endothelial cells	PLS3
PRMT11	0.702	0.631214968623692	0.404	0.910650704968284	0.627	0.241	Endothelial cells	PRMT1
MGLL	0.701	0.791506866184775	0.402	1.14190303067434	0.448	0.049	Endothelial cells	MGLL
PPFIBP1	0.7	0.794475837043785	0.4	1.14618635020918	0.433	0.035	Endothelial cells	PPFIBP1
SERPINH11	0.7	0.845426397101814	0.4	1.21969247053541	0.479	0.085	Endothelial cells	SERPINH1
PTPN121	0.7	0.640154746275504	0.4	0.923548077853201	0.536	0.141	Endothelial cells	PTPN12
CXCL8	0.7	1.48208288484387	0.4	2.13819362815066	0.558	0.169	Endothelial cells	CXCL8
TOP1	0.699	0.633200453933797	0.398	0.913515154778924	0.664	0.297	Endothelial cells	TOP1
KCTD12	0.699	0.942398247087237	0.398	1.35959327761521	0.434	0.038	Endothelial cells	KCTD12
ATP5MG1	0.699	0.381484265684885	0.398	0.550365458280751	0.685	0.214	Endothelial cells	ATP5MG
PSMA3	0.698	0.654251127564846	0.396	0.943884857233813	0.631	0.267	Endothelial cells	PSMA3
SAT11	0.698	0.74539178494725	0.396	1.07537303166275	0.882	0.682	Endothelial cells	SAT1
SEM11	0.698	0.413138933471094	0.396	0.596033490516899	0.639	0.193	Endothelial cells	SEM1
NEDD9	0.698	0.728937184797626	0.396	1.0516340616271	0.517	0.13	Endothelial cells	NEDD9
TCP11	0.697	0.611633409508239	0.394	0.882400486739542	0.655	0.286	Endothelial cells	TCP1
CCT31	0.697	0.595166829557222	0.394	0.858644233503813	0.681	0.311	Endothelial cells	CCT3
ADAMTS1	0.696	1.04722043810073	0.392	1.5108197327655	0.414	0.021	Endothelial cells	ADAMTS1
ATP5F1D1	0.696	0.626230239735156	0.392	0.903459261320615	0.517	0.121	Endothelial cells	ATP5F1D
THBD	0.696	1.12314055042607	0.392	1.62034930232099	0.42	0.031	Endothelial cells	THBD
ATP5MC21	0.696	0.531244793129458	0.392	0.766424228545951	0.589	0.171	Endothelial cells	ATP5MC2
ADIRF1	0.696	0.912526349529681	0.392	1.31649723914698	0.459	0.07	Endothelial cells	ADIRF
FTH1	0.696	0.459828867993195	0.392	0.663392827511344	0.995	0.984	Endothelial cells	FTH1
GABARAPL21	0.695	0.586546794229715	0.39	0.846208151284535	0.703	0.361	Endothelial cells	GABARAPL2
HSPB12	0.695	0.652823092775769	0.39	0.941824638525378	0.712	0.359	Endothelial cells	HSPB1
HSPE11	0.695	0.709694249188674	0.39	1.02387237385192	0.755	0.437	Endothelial cells	HSPE1
GNG121	0.695	0.736202432569236	0.39	1.06211559855803	0.462	0.079	Endothelial cells	GNG12
NOP101	0.694	0.551925957120102	0.388	0.79626084127507	0.683	0.326	Endothelial cells	NOP10
GSTO1	0.694	0.66917206447906	0.388	0.965411218925371	0.602	0.238	Endothelial cells	GSTO1
ENO11	0.694	0.534410380074506	0.388	0.770991205133084	0.824	0.546	Endothelial cells	ENO1
COL18A1	0.693	0.743007854368842	0.386	1.07193374683948	0.428	0.042	Endothelial cells	COL18A1
NAMPT	0.693	0.498767004627959	0.386	0.719568684135794	0.642	0.255	Endothelial cells	NAMPT
ADGRF5	0.693	0.88951727966621	0.386	1.28330216815948	0.388	0.002	Endothelial cells	ADGRF5
RHEB1	0.692	0.426761063246908	0.384	0.615686069590816	0.721	0.331	Endothelial cells	RHEB
YWHAG1	0.692	0.61597760661504	0.384	0.888667838362169	0.539	0.163	Endothelial cells	YWHAG
CCT51	0.692	0.583607902369179	0.384	0.841968226571626	0.644	0.268	Endothelial cells	CCT5
RANBP11	0.691	0.500741439298713	0.382	0.722417191243868	0.712	0.348	Endothelial cells	RANBP1
NECTIN2	0.691	0.679574250271768	0.382	0.980418400782915	0.441	0.064	Endothelial cells	NECTIN2
EIF2S1	0.691	0.592446997081456	0.382	0.85472034467897	0.539	0.164	Endothelial cells	EIF2S1
PHLDA1	0.691	0.892037914629689	0.382	1.28693867572119	0.508	0.136	Endothelial cells	PHLDA1
TMEM70	0.691	1.0582728478002	0.382	1.52676498942879	0.503	0.144	Endothelial cells	TMEM70
MRFAP1	0.691	0.541149837487241	0.382	0.780714186920717	0.679	0.335	Endothelial cells	MRFAP1
IFI16	0.691	0.685568292613635	0.382	0.989065975944406	0.591	0.225	Endothelial cells	IFI16
TXNL11	0.69	0.631813017914953	0.38	0.911514	0.628	0.276	Endothelial cells	TXNL1
PSMB51	0.69	0.529415737099317	0.38	0.763785458481757	0.605	0.213	Endothelial cells	PSMB5
EGFL7	0.69	0.948779042979172	0.38	1.36879882020543	0.387	0.007	Endothelial cells	EGFL7
EIF1AX1	0.69	0.557657836856753	0.38	0.804530195746109	0.741	0.417	Endothelial cells	EIF1AX
EIF5B1	0.69	0.571522178820162	0.38	0.824532213141896	0.697	0.355	Endothelial cells	EIF5B
FOSL1	0.689	0.719650266374435	0.378	1.03823587047282	0.447	0.069	Endothelial cells	FOSL1
MAFF	0.688	0.600527506387348	0.376	0.866378055382436	0.585	0.219	Endothelial cells	MAFF
ELK3	0.688	0.615259529170035	0.376	0.887631871593289	0.468	0.094	Endothelial cells	ELK3
A2M	0.688	0.948495204786005	0.376	1.36838932825173	0.404	0.029	Endothelial cells	A2M
CDC42EP2	0.688	0.675820540026909	0.376	0.975002941627722	0.398	0.024	Endothelial cells	CDC42EP2
PRELID11	0.688	0.55639965601211	0.376	0.802715	0.731	0.406	Endothelial cells	PRELID1
MAP4K4	0.688	0.67133661991431	0.376	0.968534012317531	0.491	0.123	Endothelial cells	MAP4K4
YWHAH1	0.687	0.495639681227497	0.374	0.715056910174697	0.612	0.222	Endothelial cells	YWHAH
NDRG11	0.687	0.640797317938404	0.374	0.924475112804687	0.563	0.197	Endothelial cells	NDRG1
CTTNBP2NL	0.687	0.700199983804072	0.374	1.01017504426467	0.404	0.034	Endothelial cells	CTTNBP2NL
TJP1	0.685	0.642103097132654	0.37	0.926358953972723	0.411	0.044	Endothelial cells	TJP1
DOCK9	0.685	0.778326319100018	0.37	1.12288752075896	0.414	0.047	Endothelial cells	DOCK9
MTUS1	0.685	0.856141874698148	0.37	1.2351516369244	0.406	0.04	Endothelial cells	MTUS1
SLC4A7	0.685	0.712770775326709	0.37	1.02831086285442	0.487	0.126	Endothelial cells	SLC4A7
ACTR3	0.685	0.59685001437008	0.37	0.86107255588622	0.688	0.365	Endothelial cells	ACTR3
PLXNA2	0.685	0.681656960401511	0.37	0.983423116358705	0.378	0.008	Endothelial cells	PLXNA2
MPZL11	0.685	0.622458639436999	0.37	0.898017992274252	0.464	0.098	Endothelial cells	MPZL1
ATP6V0B1	0.685	0.516200458319123	0.37	0.744719841321615	0.723	0.382	Endothelial cells	ATP6V0B
HSPH1	0.684	0.690240075466007	0.368	0.995805933897631	0.536	0.178	Endothelial cells	HSPH1
PA2G41	0.684	0.562971137470305	0.368	0.812195668192019	0.691	0.374	Endothelial cells	PA2G4
PDLIM1	0.684	0.672272599384623	0.368	0.969884345257729	0.481	0.116	Endothelial cells	PDLIM1
CLIC1	0.684	0.478636572155127	0.368	0.690526609036295	0.811	0.53	Endothelial cells	CLIC1
SAV11	0.683	0.645533232386466	0.366	0.931307593092975	0.454	0.094	Endothelial cells	SAV1
DDX3X	0.683	0.547001126394993	0.366	0.789155812410729	0.69	0.362	Endothelial cells	DDX3X
IER31	0.683	0.639857171569906	0.366	0.923118768301147	0.631	0.269	Endothelial cells	IER3
SNRPB	0.682	0.483766592183955	0.364	0.697927663491542	0.788	0.536	Endothelial cells	SNRPB
EIF3J1	0.682	0.531674419871142	0.364	0.767044048915616	0.607	0.248	Endothelial cells	EIF3J
EDNRB	0.682	1.00162898834744	0.364	1.44504517429949	0.385	0.02	Endothelial cells	EDNRB
TM9SF3	0.682	0.56388718242998	0.364	0.813517241712584	0.524	0.166	Endothelial cells	TM9SF3
CYSTM11	0.682	0.611551734849486	0.364	0.882282655114393	0.51	0.15	Endothelial cells	CYSTM1
MAP1B	0.682	0.794078670475972	0.364	1.14561335997139	0.419	0.054	Endothelial cells	MAP1B
TMEM1651	0.682	0.523549015986183	0.364	0.755321569025566	0.626	0.266	Endothelial cells	TMEM165
COPS91	0.682	0.51915532872776	0.364	0.748982818206617	0.511	0.137	Endothelial cells	COPS9
SLC9A3R2	0.681	0.966324297986064	0.362	1.39411	0.371	0.012	Endothelial cells	SLC9A3R2
AKR1C3	0.681	1.03105214645036	0.362	1.48749381858186	0.409	0.049	Endothelial cells	AKR1C3
ASAP1	0.681	0.608956798515408	0.362	0.8785389533338	0.451	0.093	Endothelial cells	ASAP1
HSPA1A1	0.681	1.20733668428852	0.362	1.74181864710637	0.532	0.179	Endothelial cells	HSPA1A
CCDC47	0.68	0.547561390116006	0.36	0.789964102102627	0.531	0.177	Endothelial cells	CCDC47
CDH5	0.68	0.760096252737212	0.36	1.09658709442226	0.36	0.001	Endothelial cells	CDH5
CCT2	0.68	0.522609109094983	0.36	0.753965570014733	0.654	0.319	Endothelial cells	CCT2
CALU1	0.68	0.638656560526354	0.36	0.921386652702576	0.513	0.163	Endothelial cells	CALU
IL6	0.68	2.15583280311787	0.36	3.11020929404391	0.4	0.045	Endothelial cells	IL6
ARL4A	0.68	0.761938191860403	0.36	1.0992444508609	0.503	0.156	Endothelial cells	ARL4A
MORF4L21	0.679	0.486786798821377	0.358	0.702284900629815	0.621	0.263	Endothelial cells	MORF4L2
INHBB	0.679	0.788728957588143	0.358	1.13789535571794	0.374	0.019	Endothelial cells	INHBB
INSIG1	0.678	0.718789413481278	0.356	1.03699392227293	0.575	0.25	Endothelial cells	INSIG1
CYCS1	0.678	0.451563191070966	0.356	0.651467976406086	0.776	0.491	Endothelial cells	CYCS
CCDC50	0.678	0.614699937877562	0.356	0.886824552010713	0.448	0.095	Endothelial cells	CCDC50
MANF	0.678	0.744158712885559	0.356	1.07359408471431	0.527	0.19	Endothelial cells	MANF
PSMD1	0.678	0.613420559509078	0.356	0.88497879918308	0.495	0.148	Endothelial cells	PSMD1
PXDN	0.678	0.770915288683375	0.356	1.11219566392899	0.402	0.051	Endothelial cells	PXDN
MT-ND3	0.677	0.756493032680249	0.354	1.09138874671482	0.938	0.937	Endothelial cells	MT-ND3
TCEAL91	0.677	0.644970296267871	0.354	0.930495447946342	0.433	0.08	Endothelial cells	TCEAL9
PSMC4	0.676	0.516822429503242	0.352	0.745617156064513	0.568	0.221	Endothelial cells	PSMC4
ADRM11	0.676	0.541190382864273	0.352	0.780772681535085	0.651	0.335	Endothelial cells	ADRM1
PPA11	0.676	0.534098050167969	0.352	0.770540608325791	0.679	0.351	Endothelial cells	PPA1
HNRNPU	0.676	0.524012515190472	0.352	0.755990257029064	0.805	0.555	Endothelial cells	HNRNPU
BST2	0.675	0.627882956053441	0.35	0.905843626957002	0.541	0.198	Endothelial cells	BST2
BAG3	0.675	0.708366506847107	0.35	1.02195684656016	0.457	0.114	Endothelial cells	BAG3
FKBP2	0.675	0.621643642889666	0.35	0.896842200797066	0.533	0.205	Endothelial cells	FKBP2
WTAP	0.675	0.642934611936731	0.35	0.927558576256996	0.699	0.434	Endothelial cells	WTAP
ATP5MPL1	0.674	0.441922038269384	0.348	0.637558733070784	0.544	0.167	Endothelial cells	ATP5MPL
HNRNPD1	0.674	0.509594397911474	0.348	0.735189310731681	0.662	0.341	Endothelial cells	HNRNPD
HYAL2	0.674	0.80989821688236	0.348	1.16843614112099	0.375	0.031	Endothelial cells	HYAL2
CRIM1	0.674	0.617652728921293	0.348	0.891084529006284	0.387	0.039	Endothelial cells	CRIM1
S100A161	0.674	0.369860118129701	0.348	0.533595358248331	0.563	0.172	Endothelial cells	S100A16
HIF1A	0.673	0.515545993690015	0.346	0.743775648446756	0.657	0.329	Endothelial cells	HIF1A
VWF	0.673	0.811557447123515	0.346	1.1708299043616	0.348	0.002	Endothelial cells	VWF
HIPK3	0.673	0.632288987265815	0.346	0.912200186337097	0.439	0.094	Endothelial cells	HIPK3
KCNQ1OT1	0.673	0.795398216705001	0.346	1.14751706277223	0.425	0.081	Endothelial cells	KCNQ1OT1
NFIB1	0.673	0.534115540410535	0.346	0.770565841412006	0.448	0.096	Endothelial cells	NFIB
NFE2L2	0.673	0.48479584086991	0.346	0.699412555466617	0.647	0.324	Endothelial cells	NFE2L2
PDIA61	0.673	0.631492529082239	0.346	0.911051140065378	0.604	0.287	Endothelial cells	PDIA6
CNN31	0.673	0.497302197775497	0.346	0.717455414553892	0.53	0.163	Endothelial cells	CNN3
RASIP1	0.672	0.632966898971293	0.344	0.913178206192749	0.356	0.012	Endothelial cells	RASIP1
PDCD51	0.672	0.496680800400437	0.344	0.716558927642477	0.631	0.296	Endothelial cells	PDCD5
CRK	0.672	0.531815151571949	0.344	0.767247081842464	0.451	0.108	Endothelial cells	CRK
SLC25A3	0.672	0.469963052801622	0.344	0.678013365677946	0.816	0.594	Endothelial cells	SLC25A3
ZFAND5	0.672	0.493635730790722	0.344	0.712165820817373	0.648	0.327	Endothelial cells	ZFAND5
BCAP29	0.672	0.569108697549146	0.344	0.821050295680929	0.454	0.114	Endothelial cells	BCAP29
UBE2D3	0.672	0.409065182595339	0.344	0.590156310330636	0.849	0.658	Endothelial cells	UBE2D3
CNRIP1	0.672	0.670591700776095	0.344	0.967459321170968	0.349	0.006	Endothelial cells	CNRIP1
ABL2	0.672	0.639190297058312	0.344	0.92215667175037	0.432	0.092	Endothelial cells	ABL2
GNG51	0.672	0.460062933349377	0.344	0.663730512439979	0.776	0.477	Endothelial cells	GNG5
GADD45GIP11	0.671	0.488372769627616	0.342	0.704572972846971	0.662	0.344	Endothelial cells	GADD45GIP1
CAVIN11	0.671	0.601948504050012	0.342	0.868428121663482	0.428	0.083	Endothelial cells	CAVIN1
EHD4	0.671	0.570287709302698	0.342	0.822751250090928	0.467	0.123	Endothelial cells	EHD4
PSMC6	0.671	0.536900937087282	0.342	0.774584319384459	0.544	0.209	Endothelial cells	PSMC6
TM4SF18	0.671	0.709987257242931	0.342	1.02429509511873	0.371	0.031	Endothelial cells	TM4SF18
NCKAP1	0.671	0.579971784841297	0.342	0.836722417846061	0.4	0.059	Endothelial cells	NCKAP1
TIMP3	0.67	0.795823075262951	0.34	1.14813000410687	0.378	0.037	Endothelial cells	TIMP3
RIPOR1	0.67	0.595438795991779	0.34	0.859036598130234	0.352	0.014	Endothelial cells	RIPOR1
SVIL1	0.67	0.567357868439832	0.34	0.818524383207477	0.458	0.119	Endothelial cells	SVIL
EFNB1	0.67	0.758886846282647	0.34	1.09484228972784	0.365	0.027	Endothelial cells	EFNB1
RASGRP3	0.67	0.787279817904712	0.34	1.13580468908309	0.356	0.017	Endothelial cells	RASGRP3
A4GALT	0.669	0.623176090374387	0.338	0.899053055183701	0.375	0.038	Endothelial cells	A4GALT
MEF2A	0.669	0.602670117272613	0.338	0.869469189481166	0.463	0.131	Endothelial cells	MEF2A
SEC61B1	0.669	0.495156741809841	0.338	0.714360175871795	0.794	0.561	Endothelial cells	SEC61B
PODXL	0.669	0.889373700104252	0.338	1.28309502663747	0.348	0.011	Endothelial cells	PODXL
CAV21	0.669	0.569829725287801	0.338	0.822090518823832	0.412	0.073	Endothelial cells	CAV2
BACE21	0.668	0.563213318335303	0.336	0.812545061324959	0.443	0.104	Endothelial cells	BACE2
IPO7	0.668	0.514937101786076	0.336	0.742897203116503	0.484	0.148	Endothelial cells	IPO7
CSNK1A11	0.668	0.432582579972171	0.336	0.624084742900809	0.699	0.389	Endothelial cells	CSNK1A1
ACADVL	0.667	0.479302594542894	0.334	0.691487476232252	0.566	0.232	Endothelial cells	ACADVL
EIF4G2	0.667	0.416068710381092	0.334	0.600260265135874	0.777	0.518	Endothelial cells	EIF4G2
MYCT1	0.667	0.709336669646827	0.334	1.02335649562017	0.336	0.002	Endothelial cells	MYCT1
FNIP2	0.667	0.7590534216971	0.334	1.09508260725221	0.38	0.049	Endothelial cells	FNIP2
CCT41	0.667	0.451710603974013	0.334	0.651680648270264	0.673	0.375	Endothelial cells	CCT4
SNAI1	0.665	0.749536411081489	0.33	1.08135246323297	0.343	0.014	Endothelial cells	SNAI1
RRBP11	0.665	0.52538585321652	0.33	0.757971564988687	0.517	0.187	Endothelial cells	RRBP1
PSMD11	0.665	0.505549292144387	0.33	0.729353456701635	0.571	0.252	Endothelial cells	PSMD11
PCDH1	0.665	0.692562999299882	0.33	0.999157204593127	0.359	0.03	Endothelial cells	PCDH1
OTUD4	0.665	0.527954232478054	0.33	0.761676953012429	0.4	0.07	Endothelial cells	OTUD4
SELE	0.665	2.27786798580302	0.33	3.28626884691775	0.331	0.002	Endothelial cells	SELE
TINAGL1	0.665	0.641468306245791	0.33	0.925443144308247	0.373	0.045	Endothelial cells	TINAGL1
CTTN1	0.664	0.495322321213355	0.328	0.714599056456116	0.432	0.1	Endothelial cells	CTTN
MTRNR2L81	0.664	0.628589117072328	0.328	0.906862401957022	0.412	0.084	Endothelial cells	MTRNR2L8
ATP6V0E1	0.664	0.467460841345535	0.328	0.674403437618995	0.727	0.464	Endothelial cells	ATP6V0E1
VDAC11	0.664	0.46742702870559	0.328	0.674354656291024	0.663	0.354	Endothelial cells	VDAC1
ILF2	0.664	0.435199799875497	0.328	0.627860593076253	0.679	0.379	Endothelial cells	ILF2
SELENOF1	0.664	0.426609400970426	0.328	0.615467267176645	0.481	0.138	Endothelial cells	SELENOF
LGALS1	0.663	0.456339856341239	0.326	0.658359247703491	0.778	0.465	Endothelial cells	LGALS1
GNAS1	0.663	0.48109913652087	0.326	0.694079338434626	0.724	0.421	Endothelial cells	GNAS
TMEM255B	0.663	0.602969576625853	0.326	0.869901218005036	0.332	0.006	Endothelial cells	TMEM255B
LHFPL6	0.663	0.539294543007779	0.326	0.778037562775803	0.353	0.025	Endothelial cells	LHFPL6
PTGES3	0.663	0.448599027842722	0.326	0.647191592816301	0.782	0.544	Endothelial cells	PTGES3
ARPC5L	0.663	0.445245811857394	0.326	0.642353924743237	0.64	0.337	Endothelial cells	ARPC5L
TRIB1	0.663	0.634060256393871	0.326	0.914755587524222	0.393	0.071	Endothelial cells	TRIB1
RBM8A1	0.663	0.432257542299302	0.326	0.623615812662066	0.772	0.521	Endothelial cells	RBM8A
UGCG	0.662	0.628877178112083	0.324	0.907277986190546	0.422	0.104	Endothelial cells	UGCG
KLF9	0.662	0.540277370841099	0.324	0.779455483616979	0.457	0.133	Endothelial cells	KLF9
HNRNPA2B1	0.662	0.400039011366493	0.324	0.57713429786057	0.899	0.765	Endothelial cells	HNRNPA2B1
CTNNB11	0.662	0.541904661598117	0.324	0.781803167922223	0.56	0.247	Endothelial cells	CTNNB1
C8orf331	0.661	0.68386956609765	0.322	0.986615231623967	0.455	0.146	Endothelial cells	C8orf33
EIF4EBP11	0.661	0.615273149499387	0.322	0.887651521574904	0.538	0.228	Endothelial cells	EIF4EBP1
PSMB1	0.661	0.483793481973094	0.322	0.697966	0.762	0.527	Endothelial cells	PSMB1
NASP1	0.661	0.500757269872788	0.322	0.722440029934566	0.554	0.231	Endothelial cells	NASP
LUC7L3	0.66	0.420422713692913	0.32	0.606541764121844	0.629	0.309	Endothelial cells	LUC7L3
LGMN	0.66	0.490984824751211	0.32	0.708341371820308	0.394	0.074	Endothelial cells	LGMN
TMBIM4	0.66	0.481167975280838	0.32	0.694178651772245	0.502	0.184	Endothelial cells	TMBIM4
ASRGL1	0.66	0.596204989533625	0.32	0.860141981753419	0.352	0.033	Endothelial cells	ASRGL1
MAST4	0.66	0.640931472987803	0.32	0.924668657629164	0.39	0.073	Endothelial cells	MAST4
UFD11	0.659	0.521492821669139	0.318	0.752355107681258	0.411	0.092	Endothelial cells	UFD1
PRKAR1A	0.659	0.442487418482213	0.318	0.638374404300049	0.593	0.281	Endothelial cells	PRKAR1A
CSRP2	0.659	0.694193485238278	0.318	1.00150949857069	0.379	0.062	Endothelial cells	CSRP2
PTPRE	0.659	0.599174512490026	0.318	0.864426097796421	0.542	0.232	Endothelial cells	PTPRE
CD36	0.659	1.15774468775492	0.318	1.67027251963956	0.346	0.033	Endothelial cells	CD36
CCT6A1	0.658	0.450869108752565	0.316	0.650466627287353	0.625	0.318	Endothelial cells	CCT6A
KDR	0.658	0.70780919275215	0.316	1.02115281227915	0.319	0.003	Endothelial cells	KDR
HNRNPA3	0.658	0.384659894156365	0.316	0.554946921728263	0.82	0.604	Endothelial cells	HNRNPA3
MCFD2	0.658	0.522030594389185	0.316	0.753130949717593	0.443	0.132	Endothelial cells	MCFD2
DNTTIP2	0.658	0.497365541069131	0.316	0.717546799609487	0.587	0.286	Endothelial cells	DNTTIP2
ATP5F1C1	0.657	0.491677022727122	0.314	0.70934000240747	0.454	0.133	Endothelial cells	ATP5F1C
PPP2CB1	0.657	0.481705505339876	0.314	0.694954143722752	0.412	0.098	Endothelial cells	PPP2CB
LAMA4	0.657	0.766295891556918	0.314	1.10553128260275	0.335	0.022	Endothelial cells	LAMA4
CMTM8	0.657	0.632812615449746	0.314	0.912955622121324	0.371	0.062	Endothelial cells	CMTM8
SNRPE1	0.657	0.41211550760815	0.314	0.594556999099724	0.678	0.365	Endothelial cells	SNRPE
PSMD12	0.656	0.461411089294626	0.312	0.665675490336529	0.511	0.198	Endothelial cells	PSMD12
RASD1	0.656	0.726876467911611	0.312	1.04866107559497	0.383	0.073	Endothelial cells	RASD1
ROCK2	0.656	0.570563555851953	0.312	0.823149212539586	0.362	0.05	Endothelial cells	ROCK2
PSMC5	0.655	0.470865517005053	0.31	0.679315346308808	0.581	0.289	Endothelial cells	PSMC5
LRRC59	0.655	0.438958138665954	0.31	0.633282729811217	0.478	0.164	Endothelial cells	LRRC59
NSRP1	0.655	0.445410747080723	0.31	0.642591875972007	0.502	0.19	Endothelial cells	NSRP1
MT1A	0.655	1.54510788733297	0.31	2.22911948669369	0.34	0.033	Endothelial cells	MT1A
SEC11A	0.655	0.382128590961638	0.31	0.551295023162246	0.699	0.394	Endothelial cells	SEC11A
KIF5B	0.655	0.443016373694278	0.31	0.639137525361354	0.652	0.366	Endothelial cells	KIF5B
DPYSL2	0.655	0.559580907268993	0.31	0.807304599893124	0.382	0.073	Endothelial cells	DPYSL2
UBE2H	0.655	0.511217879835167	0.31	0.737531500051965	0.425	0.115	Endothelial cells	UBE2H
EIF4E	0.655	0.449069968766562	0.31	0.647871016951684	0.54	0.233	Endothelial cells	EIF4E
HDGFL3	0.654	0.53967707770076	0.308	0.778589443680333	0.352	0.044	Endothelial cells	HDGFL3
ERG	0.653	0.545748903797161	0.306	0.787349237078752	0.316	0.009	Endothelial cells	ERG
CCT81	0.653	0.459262036245325	0.306	0.662575062159704	0.622	0.345	Endothelial cells	CCT8
TLNRD1	0.653	0.554013861730187	0.306	0.799273050901884	0.346	0.043	Endothelial cells	TLNRD1
PTMS1	0.653	0.457140052976029	0.306	0.659513687420235	0.484	0.167	Endothelial cells	PTMS
FGFR11	0.653	0.508588375435043	0.306	0.73373792709391	0.403	0.094	Endothelial cells	FGFR1
CALD11	0.653	0.405598010707974	0.306	0.585154238642832	0.482	0.158	Endothelial cells	CALD1
MYO101	0.653	0.623058440511298	0.306	0.898883322309662	0.371	0.067	Endothelial cells	MYO10
SEC62	0.653	0.413602519586791	0.306	0.596702303907056	0.762	0.512	Endothelial cells	SEC62
CD200	0.653	0.715005608209162	0.306	1.03153504517116	0.336	0.03	Endothelial cells	CD200
IFRD2	0.653	0.511999274421014	0.306	0.738658814145944	0.425	0.12	Endothelial cells	IFRD2
C1orf21	0.653	0.501224536453425	0.306	0.723114153113221	0.473	0.16	Endothelial cells	C1orf21
GNB1	0.653	0.443532817798708	0.306	0.6398825967097	0.484	0.178	Endothelial cells	GNB1
SERTAD1	0.652	0.624461497111149	0.304	0.900907505108349	0.489	0.188	Endothelial cells	SERTAD1
NOP56	0.652	0.450851854832557	0.304	0.650441735142522	0.506	0.199	Endothelial cells	NOP56
VAPA1	0.652	0.38093986196732	0.304	0.549580049737183	0.712	0.45	Endothelial cells	VAPA
PHB1	0.652	0.480791258993218	0.304	0.693635165052274	0.521	0.222	Endothelial cells	PHB
CDH13	0.652	0.679268186712109	0.304	0.979976844403198	0.315	0.013	Endothelial cells	CDH13
CEMIP2	0.652	0.608942139898387	0.304	0.878517805419716	0.334	0.031	Endothelial cells	CEMIP2
PNPLA8	0.652	0.440578695203511	0.304	0.635620698691433	0.489	0.185	Endothelial cells	PNPLA8
CXCL3	0.652	0.756939561466954	0.304	1.09203295158104	0.4	0.094	Endothelial cells	CXCL3
MTHFD21	0.652	0.541587995061407	0.304	0.781346314680091	0.524	0.235	Endothelial cells	MTHFD2
IVNS1ABP	0.652	0.540891257650961	0.304	0.78034113507323	0.506	0.205	Endothelial cells	IVNS1ABP
DYNC1LI2	0.651	0.485710985343028	0.302	0.700732829859679	0.481	0.18	Endothelial cells	DYNC1LI2
TMBIM6	0.651	0.400909358372514	0.302	0.578389943170017	0.784	0.571	Endothelial cells	TMBIM6
EIF3A	0.651	0.429169019337069	0.302	0.619160015900772	0.687	0.408	Endothelial cells	EIF3A
CCDC82	0.651	0.501718402068511	0.302	0.723826650586978	0.391	0.088	Endothelial cells	CCDC82
SPCS21	0.651	0.451246669644494	0.302	0.651011332513775	0.692	0.428	Endothelial cells	SPCS2
CANX	0.651	0.468774267656816	0.302	0.67629831124484	0.627	0.347	Endothelial cells	CANX
RAB1A1	0.651	0.368758757210463	0.302	0.532006430311914	0.582	0.272	Endothelial cells	RAB1A
S100A131	0.651	0.536923187083259	0.302	0.774616419343315	0.395	0.093	Endothelial cells	S100A13
SOCS31	0.65	1.01091207983185	0.3	1.45843784434815	0.528	0.269	Endothelial cells	SOCS3
HSP90B1	0.65	0.620132295272991	0.3	0.894661787085441	0.759	0.562	Endothelial cells	HSP90B1
STIP1	0.65	0.458130101659521	0.3	0.660942025746147	0.423	0.121	Endothelial cells	STIP1
CD811	0.65	0.539876312406325	0.3	0.778876878602026	0.453	0.151	Endothelial cells	CD81
PDK4	0.65	1.20996156086361	0.3	1.7456055435242	0.316	0.018	Endothelial cells	PDK4
NCOA7	0.65	0.74676999055508	0.3	1.07736136205851	0.448	0.163	Endothelial cells	NCOA7
FILIP1	0.65	0.776014929570364	0.3	1.11955289054696	0.305	0.005	Endothelial cells	FILIP1
SLC9B2	0.65	0.609862519487622	0.3	0.879845632488841	0.35	0.05	Endothelial cells	SLC9B2
RAB7A	0.65	0.417274631209821	0.3	0.602000041135179	0.684	0.429	Endothelial cells	RAB7A
COX7A1	0.649	0.55136343226381	0.298	0.795449289454517	0.313	0.015	Endothelial cells	COX7A1
TNFRSF1A	0.649	0.453348373274109	0.298	0.654043449917634	0.435	0.135	Endothelial cells	TNFRSF1A
HNRNPF	0.649	0.393499114125173	0.298	0.567699220542597	0.707	0.436	Endothelial cells	HNRNPF
NANS1	0.649	0.414945919377192	0.298	0.598640420122584	0.462	0.161	Endothelial cells	NANS
PHACTR2	0.649	0.474394525700185	0.298	0.684406629652529	0.378	0.078	Endothelial cells	PHACTR2
BMPR2	0.649	0.514024416540492	0.298	0.74158047663881	0.331	0.034	Endothelial cells	BMPR2
UBB	0.648	0.602884481976156	0.296	0.869778452375906	0.877	0.747	Endothelial cells	UBB
PSMC1	0.648	0.462228368749461	0.296	0.666854575353051	0.549	0.263	Endothelial cells	PSMC1
KDELR21	0.648	0.388733334231696	0.296	0.560823653524297	0.631	0.333	Endothelial cells	KDELR2
GRPEL1	0.648	0.409973647847328	0.296	0.591466948644499	0.496	0.195	Endothelial cells	GRPEL1
HDLBP	0.648	0.455034002863532	0.296	0.656475299367072	0.456	0.159	Endothelial cells	HDLBP
SEPT10	0.648	0.518290097694497	0.296	0.747734553685708	0.334	0.038	Endothelial cells	SEPT10
EVA1B	0.648	0.540011397227599	0.296	0.779071764803778	0.343	0.05	Endothelial cells	EVA1B
MT-ATP6	0.647	0.70200402313018	0.294	1.01277772285401	0.965	0.966	Endothelial cells	MT-ATP6
NME11	0.647	0.454751500374597	0.294	0.656067734427245	0.478	0.178	Endothelial cells	NME1
ARHGEF12	0.647	0.501238264783181	0.294	0.723133958906485	0.331	0.037	Endothelial cells	ARHGEF12
SYNCRIP	0.647	0.434572333824813	0.294	0.626955350916603	0.566	0.277	Endothelial cells	SYNCRIP
TUBB1	0.647	0.3624121793905	0.294	0.52285025396444	0.748	0.489	Endothelial cells	TUBB
FSTL1	0.647	0.539543293321904	0.294	0.77839643362041	0.341	0.047	Endothelial cells	FSTL1
CFDP11	0.646	0.459793366283777	0.292	0.663341609371246	0.48	0.191	Endothelial cells	CFDP1
UBC	0.646	0.470269572370708	0.292	0.678455579940184	0.935	0.882	Endothelial cells	UBC
HSPA8	0.646	0.493846345351521	0.292	0.712469673399779	0.827	0.679	Endothelial cells	HSPA8
SNX9	0.646	0.397585377053798	0.292	0.573594451805483	0.548	0.254	Endothelial cells	SNX9
GPX3	0.646	0.602451726428328	0.292	0.869154118093142	0.305	0.013	Endothelial cells	GPX3
SRP19	0.646	0.414778213219199	0.292	0.598398471280118	0.47	0.175	Endothelial cells	SRP19
SRI1	0.645	0.446095819706691	0.29	0.64358022685214	0.571	0.287	Endothelial cells	SRI
TNIP2	0.645	0.481956025939126	0.29	0.695315568548928	0.436	0.147	Endothelial cells	TNIP2
RYBP	0.645	0.517264455414511	0.29	0.746254864654645	0.382	0.092	Endothelial cells	RYBP
LAMC1	0.645	0.536627911627795	0.29	0.77419042690802	0.323	0.035	Endothelial cells	LAMC1
N4BP2L2	0.644	0.409134712524933	0.288	0.590256620815249	0.646	0.368	Endothelial cells	N4BP2L2
GLRX31	0.644	0.416275160968433	0.288	0.600558110374415	0.478	0.188	Endothelial cells	GLRX3
SELENOH1	0.644	0.424855760238932	0.288	0.612937298389817	0.384	0.092	Endothelial cells	SELENOH
LARS	0.644	0.501367813092851	0.288	0.723320857610402	0.409	0.122	Endothelial cells	LARS
PDLIM51	0.644	0.451429460857965	0.288	0.651275044490963	0.437	0.144	Endothelial cells	PDLIM5
TIMM131	0.643	0.363352808190116	0.286	0.524207294468958	0.538	0.243	Endothelial cells	TIMM13
COPRS	0.643	0.440958022538323	0.286	0.636167952356243	0.362	0.076	Endothelial cells	COPRS
TNFAIP1	0.643	0.487962764086231	0.286	0.703981459885677	0.33	0.045	Endothelial cells	TNFAIP1
MCTP1	0.643	0.577932177557066	0.286	0.83377988653174	0.318	0.031	Endothelial cells	MCTP1
MAP4	0.643	0.441902798952134	0.286	0.637530976603196	0.453	0.166	Endothelial cells	MAP4
ANKRD28	0.643	0.528625062016691	0.286	0.7626447554611	0.364	0.077	Endothelial cells	ANKRD28
PSMD141	0.643	0.429417242471004	0.286	0.619518126185129	0.498	0.211	Endothelial cells	PSMD14
EBNA1BP21	0.643	0.421083430095549	0.286	0.607494976399362	0.451	0.161	Endothelial cells	EBNA1BP2
PARVB	0.642	0.418593839163987	0.284	0.603903255908556	0.349	0.064	Endothelial cells	PARVB
RALGAPA2	0.642	0.550243718146879	0.284	0.793833883450807	0.331	0.048	Endothelial cells	RALGAPA2
NAA201	0.642	0.443624528920805	0.284	0.640014907890744	0.522	0.242	Endothelial cells	NAA20
ITPRIPL2	0.642	0.517213922448197	0.284	0.746181960994743	0.315	0.032	Endothelial cells	ITPRIPL2
NBDY1	0.642	0.425508826777315	0.284	0.613879474246113	0.384	0.094	Endothelial cells	NBDY
CAPZA2	0.642	0.379169624887438	0.284	0.547026137480841	0.552	0.269	Endothelial cells	CAPZA2
CXCL11	0.642	0.804680688449364	0.284	1.16090883872502	0.386	0.094	Endothelial cells	CXCL1
IL1R1	0.642	0.564043205012961	0.284	0.813742334719317	0.327	0.042	Endothelial cells	IL1R1
LAMTOR51	0.642	0.374073642933204	0.284	0.539674189587009	0.657	0.389	Endothelial cells	LAMTOR5
SRM1	0.642	0.457598540054325	0.284	0.660175144454403	0.4	0.113	Endothelial cells	SRM
TSHZ2	0.641	0.546511872149978	0.282	0.788449967737718	0.378	0.092	Endothelial cells	TSHZ2
TXNDC171	0.641	0.452099412463724	0.282	0.652241580350225	0.478	0.193	Endothelial cells	TXNDC17
FAM213A1	0.641	0.57672369668179	0.282	0.832036417165969	0.368	0.086	Endothelial cells	FAM213A
KANK1	0.641	0.54189363961901	0.282	0.781787266567617	0.313	0.032	Endothelial cells	KANK1
DCAF131	0.641	0.416104304484703	0.282	0.600311616572629	0.437	0.148	Endothelial cells	DCAF13
AHCYL11	0.641	0.447280804194738	0.282	0.645289798096575	0.39	0.107	Endothelial cells	AHCYL1
CYR611	0.641	0.563917134478302	0.282	0.81356045338416	0.393	0.109	Endothelial cells	CYR61
LEPROT	0.641	0.441441013795216	0.282	0.636864761447353	0.432	0.148	Endothelial cells	LEPROT
NPDC1	0.64	0.552831196343858	0.28	0.797566825413997	0.343	0.062	Endothelial cells	NPDC1
STX12	0.64	0.444048151782187	0.28	0.640626066492069	0.42	0.141	Endothelial cells	STX12
USP12	0.639	0.487641222244556	0.278	0.703517573065254	0.354	0.076	Endothelial cells	USP12
ERBIN	0.639	0.468363669105717	0.278	0.675705942751377	0.303	0.026	Endothelial cells	ERBIN
MACF1	0.639	0.45675077275075	0.278	0.658952074769707	0.528	0.249	Endothelial cells	MACF1
NUDC1	0.639	0.365373186581523	0.278	0.527122084354967	0.61	0.325	Endothelial cells	NUDC
DDX17	0.638	0.361139900532635	0.276	0.521014743565571	0.637	0.36	Endothelial cells	DDX17
FAM3C	0.638	0.396416339817449	0.276	0.571907887581988	0.397	0.119	Endothelial cells	FAM3C
SGK1	0.638	0.578917037391199	0.276	0.835200738930415	0.437	0.166	Endothelial cells	SGK1
SERPINB6	0.638	0.467106426132353	0.276	0.673892124548512	0.374	0.096	Endothelial cells	SERPINB6
CCT7	0.638	0.420021837931534	0.276	0.605963422648891	0.572	0.31	Endothelial cells	CCT7
UTP11	0.638	0.448081541316714	0.276	0.646445017571507	0.345	0.067	Endothelial cells	UTP11
ATP5MC11	0.637	0.374275191609302	0.274	0.539964962862507	0.417	0.131	Endothelial cells	ATP5MC1
CEBPD1	0.637	0.350570170498929	0.274	0.505765846462401	0.536	0.242	Endothelial cells	CEBPD
SYNJ2	0.637	0.570932274045725	0.274	0.823681160449226	0.376	0.105	Endothelial cells	SYNJ2
PLPP1	0.637	0.63686484890851	0.274	0.918801759236807	0.32	0.049	Endothelial cells	PLPP1
FDPS1	0.637	0.511826682356774	0.274	0.738409816430766	0.465	0.194	Endothelial cells	FDPS
PSMB4	0.637	0.42941904397877	0.274	0.619520725211451	0.514	0.245	Endothelial cells	PSMB4
PLEKHO1	0.637	0.434720206639031	0.274	0.627168686292354	0.393	0.115	Endothelial cells	PLEKHO1
NFAT5	0.636	0.434272048751266	0.272	0.626522131130141	0.416	0.142	Endothelial cells	NFAT5
UBE2R2	0.636	0.410046657540497	0.272	0.591572279366769	0.405	0.132	Endothelial cells	UBE2R2
C6orf62	0.636	0.383866508163976	0.272	0.553802307691527	0.469	0.189	Endothelial cells	C6orf62
UBE2K	0.636	0.390760778029743	0.272	0.563748636637419	0.465	0.189	Endothelial cells	UBE2K
GNL31	0.636	0.366156412102247	0.272	0.528252039929611	0.486	0.209	Endothelial cells	GNL3
NRIP1	0.635	0.461428561892618	0.27	0.665700697967005	0.343	0.073	Endothelial cells	NRIP1
GLA	0.635	0.491501611433464	0.27	0.709086937403992	0.337	0.066	Endothelial cells	GLA
TAF7	0.635	0.42250047594768	0.27	0.609539341422945	0.602	0.342	Endothelial cells	TAF7
MEF2C	0.635	0.500423286629416	0.27	0.721958193965611	0.342	0.067	Endothelial cells	MEF2C
B4GALT5	0.634	0.430367478033864	0.268	0.620889026319345	0.328	0.059	Endothelial cells	B4GALT5
GTPBP4	0.634	0.381378823844628	0.268	0.550213337860709	0.457	0.182	Endothelial cells	GTPBP4
APLP2	0.634	0.367116453164641	0.268	0.529637086409371	0.544	0.258	Endothelial cells	APLP2
GARS	0.634	0.478264131995875	0.268	0.689989291465512	0.482	0.221	Endothelial cells	GARS
MGAT1	0.634	0.362847208883812	0.268	0.523477868857074	0.495	0.216	Endothelial cells	MGAT1
ABCE1	0.634	0.413709318878299	0.268	0.596856382715273	0.414	0.143	Endothelial cells	ABCE1
MRPL33	0.634	0.400160834468593	0.268	0.577310051445825	0.558	0.293	Endothelial cells	MRPL33
SELENOW1	0.633	0.447059644973673	0.266	0.644970732785098	0.378	0.106	Endothelial cells	SELENOW
MCRIP1	0.633	0.430945454867027	0.266	0.621722870630298	0.314	0.049	Endothelial cells	MCRIP1
YY1	0.633	0.371675110339752	0.266	0.536213838509017	0.536	0.268	Endothelial cells	YY1
WNK1	0.633	0.418572693178625	0.266	0.603872748700341	0.501	0.228	Endothelial cells	WNK1
TMED9	0.633	0.434855678085605	0.266	0.627364130276513	0.575	0.323	Endothelial cells	TMED9
PPP1CB1	0.633	0.364274699335029	0.266	0.525537302251975	0.604	0.336	Endothelial cells	PPP1CB
FOSL2	0.633	0.38904403689873	0.266	0.561271902721214	0.497	0.221	Endothelial cells	FOSL2
CAMTA11	0.633	0.37010235675841	0.266	0.533944834716678	0.553	0.29	Endothelial cells	CAMTA1
CDC37	0.632	0.353174357910939	0.264	0.509522894727262	0.692	0.464	Endothelial cells	CDC37
SQOR1	0.632	0.464699018087566	0.264	0.670418968900904	0.352	0.088	Endothelial cells	SQOR
PFKP	0.632	0.428632289097028	0.264	0.618385677845166	0.381	0.116	Endothelial cells	PFKP
BAG11	0.632	0.359573856441242	0.264	0.518755419521103	0.539	0.271	Endothelial cells	BAG1
ZNF7061	0.632	0.356009441024332	0.264	0.513613055075456	0.592	0.323	Endothelial cells	ZNF706
PLK2	0.632	0.527558016653854	0.264	0.761105334407732	0.325	0.062	Endothelial cells	PLK2
DYNC1I21	0.632	0.434948863811208	0.264	0.627498568860718	0.39	0.124	Endothelial cells	DYNC1I2
TXNDC9	0.632	0.439757172036336	0.264	0.634435491292175	0.375	0.11	Endothelial cells	TXNDC9
SMTN	0.631	0.459947190595256	0.262	0.663563530942588	0.329	0.066	Endothelial cells	SMTN
CYTH2	0.631	0.394149144345174	0.262	0.56863701591741	0.362	0.096	Endothelial cells	CYTH2
MIR22HG	0.631	0.460734154869111	0.262	0.664698880397836	0.337	0.075	Endothelial cells	MIR22HG
FRMD4A	0.631	0.485889477628195	0.262	0.700990339794326	0.305	0.043	Endothelial cells	FRMD4A
GSN1	0.631	0.479463398468619	0.262	0.691719467258448	0.436	0.166	Endothelial cells	GSN
DNAJB9	0.631	0.433505856079029	0.262	0.625416748761537	0.46	0.2	Endothelial cells	DNAJB9
AFDN	0.631	0.486329359949965	0.262	0.701624955838518	0.307	0.047	Endothelial cells	AFDN
MARCKS	0.631	0.443178859341361	0.262	0.63937194259861	0.441	0.172	Endothelial cells	MARCKS
TMEM173	0.631	0.549876620727921	0.262	0.793304273824951	0.393	0.134	Endothelial cells	TMEM173
SHC1	0.631	0.398790245795192	0.262	0.575332709963614	0.355	0.089	Endothelial cells	SHC1
SLC39A11	0.631	0.405510070665009	0.262	0.585027367978939	0.389	0.126	Endothelial cells	SLC39A1
MESD1	0.63	0.416752645637173	0.26	0.601246975138105	0.343	0.08	Endothelial cells	MESD
ETS11	0.63	0.370381139062441	0.26	0.534347032564187	0.627	0.357	Endothelial cells	ETS1
PSMC3	0.63	0.388178722844659	0.26	0.560023518426599	0.505	0.247	Endothelial cells	PSMC3
TARS1	0.63	0.403742862298228	0.26	0.582477825231969	0.4	0.14	Endothelial cells	TARS
MRPS18C	0.63	0.370344283307434	0.26	0.534293860949211	0.432	0.167	Endothelial cells	MRPS18C
FNDC3B	0.63	0.409451156585583	0.26	0.590713153092269	0.393	0.129	Endothelial cells	FNDC3B
XRCC5	0.63	0.401553221214345	0.26	0.579318840898922	0.583	0.343	Endothelial cells	XRCC5
FEZ2	0.63	0.375353882321019	0.26	0.541521184602954	0.356	0.094	Endothelial cells	FEZ2
CNIH41	0.63	0.359545754015387	0.26	0.518714876290681	0.467	0.203	Endothelial cells	CNIH4
SH3GLB1	0.63	0.354844812678705	0.26	0.511932851536745	0.559	0.296	Endothelial cells	SH3GLB1
MYDGF	0.629	0.390216098755287	0.258	0.56296283054929	0.577	0.33	Endothelial cells	MYDGF
PPP2R2A	0.629	0.37192206215576	0.258	0.53657011466931	0.44	0.177	Endothelial cells	PPP2R2A
MRPL361	0.629	0.358537787682674	0.258	0.517260688261095	0.456	0.187	Endothelial cells	MRPL36
PLEKHB2	0.629	0.369349124434181	0.258	0.532858150177872	0.432	0.167	Endothelial cells	PLEKHB2
MAFG	0.628	0.399088175675489	0.256	0.575762531924451	0.329	0.072	Endothelial cells	MAFG
LRRC8A	0.628	0.453104970312908	0.256	0.653692293672574	0.335	0.078	Endothelial cells	LRRC8A
QKI	0.628	0.385703858512559	0.256	0.556453043927806	0.388	0.126	Endothelial cells	QKI
SEPT11	0.628	0.412654695490972	0.256	0.595334882784371	0.346	0.088	Endothelial cells	SEPT11
MYLK1	0.628	0.373077660527884	0.256	0.538237290710037	0.354	0.089	Endothelial cells	MYLK
TMEM2081	0.627	0.372531812199662	0.254	0.537449798033831	0.472	0.214	Endothelial cells	TMEM208
BTBD7	0.627	0.428543493919847	0.254	0.618257573483394	0.329	0.074	Endothelial cells	BTBD7
SLC7A1	0.627	0.456120366749097	0.254	0.65804259115738	0.343	0.089	Endothelial cells	SLC7A1
CLEC2B	0.627	0.546640035881481	0.254	0.788634868917581	0.57	0.325	Endothelial cells	CLEC2B
TRIM56	0.627	0.403374115206158	0.254	0.581945835630895	0.381	0.125	Endothelial cells	TRIM56
LARP1	0.627	0.377824062878619	0.254	0.545084901843503	0.371	0.115	Endothelial cells	LARP1
PIM3	0.626	0.416367233946208	0.252	0.600690943602855	0.58	0.336	Endothelial cells	PIM3
PITPNB	0.626	0.354338004033128	0.252	0.511201681217083	0.435	0.176	Endothelial cells	PITPNB
RAB21	0.626	0.372375867258711	0.252	0.537224817040867	0.382	0.125	Endothelial cells	RAB21
BUD231	0.626	0.36130317427225	0.252	0.521250297780014	0.363	0.105	Endothelial cells	BUD23
NHP21	0.626	0.354646474356229	0.252	0.511646709822491	0.58	0.333	Endothelial cells	NHP2
ITGA2	0.626	0.448935435985935	0.252	0.647676927176234	0.308	0.054	Endothelial cells	ITGA2
FTL1	0.975	2.39107140008929	0.95	3.44958685132023	1	0.95	Macrophages	FTL
CTSB1	0.956	2.36812127336501	0.912	3.41647681730736	0.966	0.249	Macrophages	CTSB
NPC2	0.954	2.03763511325276	0.908	2.93968607303099	0.969	0.352	Macrophages	NPC2
HLA-DRA	0.941	2.45247618620617	0.882	3.53817523173792	0.991	0.344	Macrophages	HLA-DRA
FCER1G	0.933	2.01373105805248	0.866	2.9051998111364	0.965	0.157	Macrophages	FCER1G
PSAP	0.92	1.75897063349257	0.84	2.53765821000905	0.982	0.528	Macrophages	PSAP
C1QA	0.918	3.01658941441378	0.836	4.3520185885729	0.841	0.009	Macrophages	C1QA
C1QC	0.91	2.79392394794911	0.82	4.0307802243271	0.823	0.005	Macrophages	C1QC
CTSZ	0.909	1.99510991118817	0.818	2.8783351748996	0.861	0.107	Macrophages	CTSZ
C1QB	0.908	3.03110499273173	0.816	4.37296014142785	0.819	0.006	Macrophages	C1QB
TYROBP	0.899	1.5475933227653	0.798	2.23270521206638	0.976	0.224	Macrophages	TYROBP
LYZ	0.898	1.79628005704614	0.796	2.59148433034821	0.924	0.131	Macrophages	LYZ
GRN	0.897	1.75550335732878	0.794	2.53265598788216	0.872	0.159	Macrophages	GRN
GLUL	0.895	1.81229539137398	0.79	2.61458957376117	0.888	0.229	Macrophages	GLUL
ATP5F1E2	0.892	1.52867503387825	0.784	2.20541189050692	0.912	0.242	Macrophages	ATP5F1E
CD632	0.889	1.4394501492654	0.778	2.07668759195207	0.961	0.361	Macrophages	CD63
LGALS11	0.888	1.44128257888225	0.776	2.07933122907308	0.965	0.467	Macrophages	LGALS1
CST31	0.888	1.46921881084507	0.776	2.11963469238695	0.962	0.288	Macrophages	CST3
C15orf48	0.884	1.87110418406751	0.768	2.69943272734079	0.836	0.093	Macrophages	C15orf48
TMSB4X	0.884	1.13957889140942	0.768	1.64406481533812	0.993	0.976	Macrophages	TMSB4X
APOE	0.874	3.71781643081964	0.748	5.36368	0.778	0.084	Macrophages	APOE
HLA-DPB1	0.872	1.77964085294422	0.744	2.56747903310603	0.916	0.369	Macrophages	HLA-DPB1
HLA-DPA1	0.87	1.84391337137752	0.74	2.66020467671522	0.907	0.352	Macrophages	HLA-DPA1
SAT12	0.869	1.32945397013008	0.738	1.91799664979679	0.997	0.683	Macrophages	SAT1
ATOX12	0.868	1.49718785861115	0.736	2.15998549889747	0.85	0.203	Macrophages	ATOX1
FTH11	0.867	1.31653104099573	0.734	1.8993528040209	1	0.984	Macrophages	FTH1
TYMP1	0.866	1.43698634484563	0.732	2.07313307353395	0.88	0.253	Macrophages	TYMP
CTSD	0.866	2.09485453527932	0.732	3.02223624943123	0.881	0.339	Macrophages	CTSD
AIF1	0.865	1.63236609914396	0.73	2.35500647615026	0.846	0.151	Macrophages	AIF1
CD74	0.86	1.3372	0.72	1.92917124572988	0.995	0.75	Macrophages	CD74
HLA-DQA1	0.857	1.59372623685897	0.714	2.29926093845107	0.853	0.193	Macrophages	HLA-DQA1
CD68	0.853	1.54559357101674	0.706	2.22982018013571	0.786	0.096	Macrophages	CD68
APOC1	0.85	3.11598498962917	0.7	4.49541609202245	0.709	0.02	Macrophages	APOC1
HLA-DRB1	0.85	1.58680088415892	0.7	2.2892697664543	0.915	0.38	Macrophages	HLA-DRB1
CTSL	0.846	1.97032588458895	0.692	2.84257938263164	0.762	0.101	Macrophages	CTSL
CSTB1	0.845	0.878125252303356	0.69	1.26686694677743	0.959	0.416	Macrophages	CSTB
CD14	0.845	1.72759925569728	0.69	2.49239887883794	0.738	0.057	Macrophages	CD14
OAZ1	0.842	0.797268159999211	0.684	1.15021482068953	0.973	0.743	Macrophages	OAZ1
S100A111	0.842	1.06768261434546	0.684	1.54034041295954	0.982	0.492	Macrophages	S100A11
HLA-DQB1	0.837	1.52158692200787	0.674	2.19518590666226	0.838	0.23	Macrophages	HLA-DQB1
CAPG1	0.837	1.4692037482263	0.674	2.11961296162156	0.785	0.185	Macrophages	CAPG
MARCKS1	0.836	1.31226687679026	0.672	1.89320091546816	0.801	0.172	Macrophages	MARCKS
RGS1	0.836	1.49360618094514	0.672	2.15481823029067	0.812	0.198	Macrophages	RGS1
CTSS	0.833	1.16721064740712	0.666	1.68392901268704	0.861	0.273	Macrophages	CTSS
LST1	0.827	1.02218070939596	0.654	1.47469504033791	0.778	0.109	Macrophages	LST1
ATP5MG2	0.826	1.10270302158143	0.652	1.5908641808088	0.85	0.216	Macrophages	ATP5MG
TGFBI	0.826	1.41410211298005	0.652	2.04011810570692	0.723	0.092	Macrophages	TGFBI
BRI31	0.824	1.2643534044282	0.648	1.82407638649965	0.781	0.178	Macrophages	BRI3
GPNMB	0.823	1.76128598806156	0.646	2.54099856056364	0.678	0.05	Macrophages	GPNMB
SDCBP1	0.822	1.03339453089875	0.644	1.4908731650094	0.882	0.408	Macrophages	SDCBP
TMEM176B	0.821	1.38747937715945	0.642	2.00170961676364	0.722	0.104	Macrophages	TMEM176B
MT-ND42	0.82	0.821817190834631	0.64	1.18563158573437	0.993	0.897	Macrophages	MT-ND4
ATP6V1F	0.82	1.02106335476689	0.64	1.47308303835564	0.854	0.378	Macrophages	ATP6V1F
ASAH1	0.819	1.14213644597612	0.638	1.64775458662829	0.793	0.232	Macrophages	ASAH1
NEAT12	0.818	1.04579424167331	0.636	1.50876216625231	0.97	0.586	Macrophages	NEAT1
MS4A7	0.816	1.42413558638444	0.632	2.05459334803033	0.669	0.043	Macrophages	MS4A7
PRDX12	0.816	1.0967937545892	0.632	1.58233891062383	0.908	0.391	Macrophages	PRDX1
CTSH	0.812	1.13452255510934	0.624	1.63677006403292	0.728	0.136	Macrophages	CTSH
PLAUR	0.806	1.13832185009734	0.612	1.64225128807099	0.757	0.167	Macrophages	PLAUR
ATP6V0E11	0.803	0.920477029568075	0.606	1.32796764581008	0.9	0.465	Macrophages	ATP6V0E1
HLA-DMA	0.802	1.25683915901937	0.604	1.8132356219123	0.734	0.175	Macrophages	HLA-DMA
TMEM176A	0.8	1.17312792545538	0.6	1.69246584038284	0.68	0.092	Macrophages	TMEM176A
CYBB	0.798	1.12989797187165	0.596	1.63009820072973	0.662	0.065	Macrophages	CYBB
MS4A6A	0.797	1.55519985709497	0.594	2.24367912142214	0.638	0.049	Macrophages	MS4A6A
FCGR2A	0.797	1.44033846378382	0.594	2.07796915890254	0.627	0.04	Macrophages	FCGR2A
FCGRT	0.795	1.16314344052545	0.59	1.67806127348859	0.703	0.151	Macrophages	FCGRT
SERF21	0.795	0.622186919938203	0.59	0.897625983900786	0.993	0.863	Macrophages	SERF2
ATP5MPL2	0.795	0.996867283073692	0.59	1.43817548571487	0.738	0.169	Macrophages	ATP5MPL
CREG11	0.792	1.13467462638796	0.584	1.63698945651245	0.678	0.127	Macrophages	CREG1
MAFB1	0.791	0.959883617526245	0.582	1.38481933483568	0.757	0.167	Macrophages	MAFB
RPL412	0.79	0.623552275507198	0.58	0.899595775609225	0.997	0.893	Macrophages	RPL41
GPX4	0.789	0.825359696131851	0.578	1.19074234055905	0.881	0.491	Macrophages	GPX4
RNF130	0.789	0.908506519348655	0.578	1.31069785007959	0.701	0.137	Macrophages	RNF130
GSN2	0.787	1.08555565370973	0.574	1.56613	0.715	0.166	Macrophages	GSN
VAMP81	0.787	0.977320091977241	0.574	1.40997485005672	0.801	0.374	Macrophages	VAMP8
ANXA21	0.786	0.647645897133308	0.572	0.934355524046292	0.95	0.424	Macrophages	ANXA2
RAC12	0.785	0.752171678324302	0.57	1.0851543502156	0.892	0.399	Macrophages	RAC1
SOD21	0.785	0.915370465050358	0.57	1.32060043050437	0.914	0.429	Macrophages	SOD2
MMP9	0.783	2.02557542260183	0.566	2.92228761713423	0.578	0.015	Macrophages	MMP9
DYNLL12	0.783	0.813359957450899	0.566	1.17343037707207	0.83	0.306	Macrophages	DYNLL1
LY96	0.783	1.22476046043594	0.566	1.76695584254781	0.611	0.057	Macrophages	LY96
RAB31	0.782	0.948799111753588	0.564	1.36882777332675	0.657	0.099	Macrophages	RAB31
CYBA	0.782	0.878848578970031	0.564	1.26791048657237	0.927	0.622	Macrophages	CYBA
TMSB10	0.78	0.528227599660212	0.56	0.762071338490443	0.999	0.969	Macrophages	TMSB10
CD812	0.778	1.05749193388706	0.556	1.52563836879894	0.674	0.152	Macrophages	CD81
ATP5MC22	0.777	0.897732166800669	0.554	1.29515374508983	0.718	0.173	Macrophages	ATP5MC2
ATP5MD2	0.777	0.781564805416587	0.554	1.12755966890786	0.792	0.209	Macrophages	ATP5MD
ATP5ME1	0.776	0.878440202553187	0.552	1.26732132394098	0.731	0.18	Macrophages	ATP5ME
MMP14	0.775	1.07420766317439	0.55	1.54975406854662	0.581	0.039	Macrophages	MMP14
GSTO11	0.775	0.826574107642491	0.55	1.19249436602304	0.747	0.24	Macrophages	GSTO1
LILRB4	0.774	1.08336902160181	0.548	1.56297111491765	0.566	0.023	Macrophages	LILRB4
FPR3	0.774	1.22013240907899	0.548	1.76027897580616	0.551	0.005	Macrophages	FPR3
ATP6V0B2	0.773	0.755106477543912	0.546	1.08938837049574	0.85	0.384	Macrophages	ATP6V0B
MS4A4A	0.772	1.20761356636175	0.544	1.74221810350033	0.55	0.007	Macrophages	MS4A4A
FABP52	0.771	1.35578729600208	0.542	1.95598760844246	0.689	0.182	Macrophages	FABP5
ELOB2	0.768	0.793309576038127	0.536	1.14450379123993	0.765	0.209	Macrophages	ELOB
ACP5	0.767	1.32650259308278	0.534	1.91373871276688	0.596	0.085	Macrophages	ACP5
CTSC	0.767	1.36594433830238	0.534	1.9706411229992	0.723	0.269	Macrophages	CTSC
FYB1	0.767	1.12916437910984	0.534	1.62903985009024	0.551	0.015	Macrophages	FYB1
LGMN1	0.766	1.49707667801659	0.532	2.15982509920506	0.584	0.075	Macrophages	LGMN
SLC16A3	0.765	0.914276497239449	0.53	1.31902216856868	0.627	0.107	Macrophages	SLC16A3
RACK12	0.764	0.574619658572424	0.528	0.829000931819749	0.869	0.253	Macrophages	RACK1
DBI1	0.763	0.716726033061547	0.526	1.03401709357391	0.864	0.463	Macrophages	DBI
ARPC51	0.763	0.697373723931085	0.526	1.00609761316165	0.845	0.409	Macrophages	ARPC5
YWHAH2	0.762	0.949215047652433	0.524	1.36942784198535	0.718	0.224	Macrophages	YWHAH
CXCL161	0.762	0.982716055152927	0.524	1.41775957937109	0.649	0.149	Macrophages	CXCL16
SPI1	0.762	0.774437404116397	0.524	1.11727700239765	0.65	0.098	Macrophages	SPI1
RNASE1	0.761	2.21729027843394	0.522	3.19887368890796	0.541	0.027	Macrophages	RNASE1
HSPA1A2	0.761	1.14501320634796	0.522	1.65190487455057	0.662	0.181	Macrophages	HSPA1A
NOP102	0.76	0.764608061267076	0.52	1.10309625821374	0.788	0.328	Macrophages	NOP10
TNFSF13B	0.758	1.12511448765717	0.516	1.62319709177533	0.562	0.05	Macrophages	TNFSF13B
HNMT	0.757	0.950876402415794	0.514	1.3718246702636	0.554	0.047	Macrophages	HNMT
SNX10	0.756	1.06555029207398	0.512	1.53726412219291	0.609	0.112	Macrophages	SNX10
DAB21	0.756	0.968895750685082	0.512	1.39782109465176	0.557	0.048	Macrophages	DAB2
KCTD121	0.754	0.928606922674744	0.508	1.33969660227801	0.546	0.04	Macrophages	KCTD12
SLC7A7	0.752	0.824300485494011	0.504	1.18921422262457	0.547	0.043	Macrophages	SLC7A7
LGALS31	0.75	0.750498378033489	0.5	1.08274028818412	0.808	0.318	Macrophages	LGALS3
LIMS1	0.749	0.619826618351022	0.498	0.894220788505997	0.685	0.201	Macrophages	LIMS1
MFSD1	0.748	0.873517607641977	0.496	1.26021952067427	0.578	0.096	Macrophages	MFSD1
ATP5MC31	0.748	0.641936929614807	0.496	0.926119224918774	0.73	0.196	Macrophages	ATP5MC3
HEXB	0.747	0.857632900016462	0.494	1.23730273175697	0.608	0.139	Macrophages	HEXB
AP2S11	0.746	0.708276830809953	0.492	1.02182747138607	0.75	0.312	Macrophages	AP2S1
HLA-DMB	0.745	1.16295266990039	0.49	1.67778604965387	0.561	0.083	Macrophages	HLA-DMB
SPP1	0.745	3.34506030017718	0.49	4.82590190654017	0.514	0.032	Macrophages	SPP1
ATP5MF1	0.744	0.761617016384908	0.488	1.09878109259515	0.662	0.172	Macrophages	ATP5MF
POMP2	0.743	0.699520573497138	0.486	1.00919486238412	0.857	0.488	Macrophages	POMP
PYCARD	0.742	0.736121757644098	0.484	1.06199920924361	0.642	0.167	Macrophages	PYCARD
CLEC7A	0.741	0.750894982769561	0.482	1.08331246787005	0.57	0.075	Macrophages	CLEC7A
COTL1	0.74	0.641418095028935	0.48	0.925370704834692	0.782	0.324	Macrophages	COTL1
CEBPB1	0.735	0.77273824612979	0.47	1.11482563559669	0.777	0.366	Macrophages	CEBPB
CD163	0.734	1.13000197369741	0.468	1.63025	0.481	0.016	Macrophages	CD163
SEM12	0.734	0.566040669362901	0.468	0.816624066631324	0.704	0.196	Macrophages	SEM1
GNAI21	0.734	0.652496121293769	0.468	0.941352918389802	0.704	0.257	Macrophages	GNAI2
VIM	0.733	0.596389644711675	0.466	0.860408382863041	0.974	0.785	Macrophages	VIM
IL4I1	0.732	0.984001976966661	0.464	1.41961477239474	0.48	0.017	Macrophages	IL4I1
IFITM31	0.732	0.913630998535555	0.464	1.31809091078968	0.689	0.261	Macrophages	IFITM3
NDUFB11	0.731	0.73066619807508	0.462	1.05412850050812	0.689	0.27	Macrophages	NDUFB1
NAMPT1	0.731	0.853933778667164	0.462	1.23196602773069	0.696	0.258	Macrophages	NAMPT
PKM1	0.73	0.558656562379835	0.46	0.805971052105472	0.866	0.49	Macrophages	PKM
S100A101	0.73	0.563809559235451	0.46	0.813405255114775	0.958	0.723	Macrophages	S100A10
AKR1A1	0.73	0.767607709236918	0.46	1.10742383546424	0.607	0.17	Macrophages	AKR1A1
FOS	0.729	0.723126611912275	0.458	1.04325117694067	0.855	0.478	Macrophages	FOS
AC020656.1	0.729	1.34108342105327	0.458	1.93477440097195	0.464	0.006	Macrophages	AC020656.1
ATP5PF2	0.727	0.612765780252076	0.454	0.884034152396133	0.668	0.187	Macrophages	ATP5PF
RPS27L1	0.727	0.616156253101315	0.454	0.888925570761998	0.801	0.405	Macrophages	RPS27L
TIMP2	0.725	0.783513504676606	0.45	1.13037104766647	0.516	0.071	Macrophages	TIMP2
TXN2	0.725	0.767162706755243	0.45	1.10678183259074	0.866	0.438	Macrophages	TXN
BASP1	0.725	0.92546361838223	0.45	1.3351617727632	0.514	0.065	Macrophages	BASP1
S100A61	0.725	0.422350057902551	0.45	0.609322334055151	0.955	0.812	Macrophages	S100A6
JPT11	0.724	0.758401524152634	0.448	1.09414211789764	0.557	0.112	Macrophages	JPT1
CXCL81	0.724	0.944367893204983	0.448	1.36243487630158	0.619	0.172	Macrophages	CXCL8
FAM49B	0.723	0.631368120067598	0.446	0.910871655796911	0.724	0.315	Macrophages	FAM49B
SRGN	0.722	0.699489785695948	0.444	1.00915044497601	0.966	0.637	Macrophages	SRGN
RGS2	0.722	1.09762725091721	0.444	1.58354139164285	0.593	0.168	Macrophages	RGS2
TSPO1	0.721	0.59233389603805	0.442	0.854557174364534	0.816	0.472	Macrophages	TSPO
SGK11	0.721	0.950106038513696	0.442	1.37071327008237	0.591	0.167	Macrophages	SGK1
CSF1R	0.721	0.783838903504078	0.442	1.13084049894118	0.469	0.026	Macrophages	CSF1R
HSPB13	0.72	0.770967935111098	0.44	1.11227161666917	0.764	0.361	Macrophages	HSPB1
PLSCR11	0.72	0.689154832026537	0.44	0.994240258569349	0.582	0.154	Macrophages	PLSCR1
BLOC1S1	0.719	0.665836187561775	0.438	0.960598565839788	0.612	0.194	Macrophages	BLOC1S1
GM2A	0.717	0.823929857343234	0.434	1.18867951922943	0.469	0.038	Macrophages	GM2A
ANXA51	0.717	0.600577959397773	0.434	0.866450843690386	0.758	0.348	Macrophages	ANXA5
IFI30	0.716	0.829714479835993	0.432	1.19702496541315	0.497	0.063	Macrophages	IFI30
FCGR1A	0.716	0.864898912384075	0.432	1.24778537176676	0.449	0.017	Macrophages	FCGR1A
FCGR3A	0.715	1.16051949222518	0.43	1.67427571628824	0.536	0.12	Macrophages	FCGR3A
IFI6	0.715	1.2069006803557	0.43	1.74118962639468	0.578	0.183	Macrophages	IFI6
ATP5PD1	0.714	0.663523328958431	0.428	0.957261816202466	0.555	0.128	Macrophages	ATP5PD
GPR183	0.714	0.914129865672145	0.428	1.3188106239337	0.618	0.202	Macrophages	GPR183
ALOX5AP	0.714	1.04768067602493	0.428	1.51148371573637	0.601	0.203	Macrophages	ALOX5AP
XIST2	0.714	0.584338393097008	0.428	0.843022101922073	0.669	0.235	Macrophages	XIST
C4orf48	0.713	0.608460712830364	0.426	0.877823252976128	0.582	0.161	Macrophages	C4orf48
HSBP11	0.712	0.547095572569845	0.424	0.789292069438824	0.696	0.268	Macrophages	HSBP1
CD86	0.712	0.762232424481076	0.424	1.09966893880362	0.455	0.033	Macrophages	CD86
APLP21	0.711	0.566623117967325	0.422	0.817464362344502	0.673	0.26	Macrophages	APLP2
ATP5PO1	0.71	0.659438540643503	0.42	0.951368712357437	0.578	0.152	Macrophages	ATP5PO
LAMTOR2	0.71	0.630693772318954	0.42	0.909898777644105	0.566	0.158	Macrophages	LAMTOR2
GRINA	0.709	0.62653696043193	0.418	0.903901765748787	0.584	0.175	Macrophages	GRINA
SNX3	0.709	0.541210931558064	0.418	0.780802327033721	0.768	0.414	Macrophages	SNX3
RNASE6	0.708	0.87218678910406	0.416	1.25829955536929	0.443	0.029	Macrophages	RNASE6
TUBA1B2	0.708	0.694337109786382	0.416	1.00172	0.864	0.559	Macrophages	TUBA1B
AP1S2	0.708	0.629395201186992	0.416	0.908025335511779	0.572	0.157	Macrophages	AP1S2
PLD3	0.707	1.15029539685768	0.414	1.65952546460398	0.509	0.13	Macrophages	PLD3
SELENOH2	0.707	0.658609472824288	0.414	0.950172620326096	0.503	0.094	Macrophages	SELENOH
MSR1	0.707	1.12354526862568	0.414	1.62093318726053	0.423	0.01	Macrophages	MSR1
ACTB	0.707	0.432284524490566	0.414	0.623654739735568	0.999	0.973	Macrophages	ACTB
SELENOT1	0.707	0.685550776024822	0.414	0.98904070484859	0.496	0.087	Macrophages	SELENOT
ATP5F1D2	0.706	0.605955194763522	0.412	0.874208554486238	0.539	0.124	Macrophages	ATP5F1D
ATP6V1B2	0.706	0.678375853442512	0.412	0.978689479620327	0.539	0.137	Macrophages	ATP6V1B2
IGSF6	0.705	0.92743504029235	0.41	1.33800593337643	0.446	0.037	Macrophages	IGSF6
TPP1	0.705	0.615411669141719	0.41	0.887851363175953	0.543	0.136	Macrophages	TPP1
FGL2	0.705	0.934761932705948	0.41	1.34857640472666	0.462	0.055	Macrophages	FGL2
PLA2G7	0.705	0.954409157450418	0.41	1.37692135843273	0.419	0.01	Macrophages	PLA2G7
MNDA	0.705	0.901905983478715	0.41	1.30117528971283	0.445	0.036	Macrophages	MNDA
RAB132	0.705	0.700102519021884	0.41	1.01003443230674	0.534	0.13	Macrophages	RAB13
C1orf162	0.705	0.770632053837884	0.41	1.11178704242199	0.53	0.131	Macrophages	C1orf162
HIF1A1	0.704	0.659742229511953	0.408	0.951806842781923	0.711	0.331	Macrophages	HIF1A
SLCO2B1	0.704	0.87245122242147	0.408	1.25868105200497	0.409	0.001	Macrophages	SLCO2B1
CXCL21	0.704	0.603929464681878	0.408	0.871286043743273	0.546	0.132	Macrophages	CXCL2
SELENOK2	0.704	0.580881435186645	0.408	0.838034765888234	0.572	0.154	Macrophages	SELENOK
KYNU	0.704	0.795318736264251	0.408	1.14740239673451	0.48	0.073	Macrophages	KYNU
CORO1C	0.703	0.614016011992002	0.406	0.885837855527279	0.495	0.092	Macrophages	CORO1C
ATP5F1C2	0.703	0.605217627164524	0.406	0.873144469368845	0.543	0.135	Macrophages	ATP5F1C
HLA-DQA2	0.703	1.27270671810178	0.406	1.83612767071151	0.431	0.029	Macrophages	HLA-DQA2
IFNGR2	0.702	0.509279571838606	0.404	0.734735112717606	0.614	0.202	Macrophages	IFNGR2
BST21	0.702	0.618544585510721	0.404	0.892371206085036	0.596	0.2	Macrophages	BST2
SIRPA	0.702	0.681122506423186	0.404	0.982652062254591	0.441	0.038	Macrophages	SIRPA
TPI11	0.702	0.457956534764632	0.404	0.660691621647632	0.858	0.519	Macrophages	TPI1
MPP1	0.702	0.532578241979693	0.404	0.768347988589465	0.476	0.069	Macrophages	MPP1
COPS92	0.702	0.574143408706222	0.404	0.82831384849955	0.55	0.14	Macrophages	COPS9
LAPTM4A1	0.702	0.53434779448504	0.404	0.770900913213521	0.747	0.383	Macrophages	LAPTM4A
MGST31	0.702	0.523845493075257	0.404	0.755749295051709	0.669	0.269	Macrophages	MGST3
GAPDH1	0.701	0.446935269033223	0.402	0.644791296232585	0.982	0.889	Macrophages	GAPDH
CD92	0.701	0.492124023863009	0.402	0.709984888729486	0.626	0.193	Macrophages	CD9
PPT1	0.701	0.650821984154468	0.402	0.93893764904117	0.581	0.202	Macrophages	PPT1
ALDH2	0.7	0.682242841544476	0.4	0.98426836417821	0.468	0.069	Macrophages	ALDH2
QKI1	0.7	0.646652254433559	0.4	0.932922000650961	0.519	0.127	Macrophages	QKI
ARHGAP18	0.7	0.635458675752289	0.4	0.916773080197696	0.438	0.037	Macrophages	ARHGAP18
ISG15	0.7	1.19250541182291	0.4	1.72042164387016	0.55	0.174	Macrophages	ISG15
MT-CO1	0.699	0.375850523391672	0.398	0.54223768621268	0.997	0.989	Macrophages	MT-CO1
LAMP11	0.699	0.510258378316195	0.398	0.736147231968824	0.703	0.321	Macrophages	LAMP1
RASSF4	0.699	0.767806067026949	0.398	1.10771000526424	0.45	0.053	Macrophages	RASSF4
LAP3	0.699	0.744583511994966	0.398	1.07420694028282	0.541	0.165	Macrophages	LAP3
UQCR11	0.698	0.491392106033175	0.396	0.708928954506055	0.851	0.589	Macrophages	UQCR11
IER32	0.698	0.495162785882956	0.396	0.714368895626112	0.681	0.271	Macrophages	IER3
UQCRQ1	0.698	0.463806146297861	0.396	0.669130827197742	0.807	0.455	Macrophages	UQCRQ
HMOX11	0.697	0.911850731830667	0.394	1.31552252884308	0.508	0.106	Macrophages	HMOX1
FN1	0.697	1.38900293476961	0.394	2.00390764577233	0.424	0.034	Macrophages	FN1
PMP221	0.696	0.746580205756667	0.392	1.07709	0.441	0.049	Macrophages	PMP22
SMCO41	0.696	0.677739150537246	0.392	0.97777091149638	0.484	0.095	Macrophages	SMCO4
RBM47	0.696	0.66017762606646	0.392	0.952434987231929	0.445	0.057	Macrophages	RBM47
LYN	0.695	0.502758949065042	0.39	0.725327842578682	0.551	0.148	Macrophages	LYN
SELENOF2	0.695	0.54232023111667	0.39	0.782402708005776	0.538	0.14	Macrophages	SELENOF
EFHD2	0.695	0.504121119066737	0.39	0.727293038484973	0.661	0.25	Macrophages	EFHD2
CTSA	0.693	0.540840476740338	0.386	0.78026787370531	0.531	0.153	Macrophages	CTSA
NDUFB21	0.693	0.500691420917504	0.386	0.722345029973334	0.77	0.448	Macrophages	NDUFB2
HSPA1B	0.693	0.842426534333405	0.386	1.21536458339608	0.503	0.127	Macrophages	HSPA1B
ATP6V1A	0.693	0.660692041098715	0.386	0.953177131247923	0.45	0.065	Macrophages	ATP6V1A
GSTP11	0.692	0.413796590007658	0.384	0.596982288340818	0.88	0.536	Macrophages	GSTP1
TUBB2	0.692	0.509725592857256	0.384	0.735378585029355	0.822	0.491	Macrophages	TUBB
ATP5PB1	0.692	0.54309410057509	0.384	0.783519165635731	0.532	0.141	Macrophages	ATP5PB
SMIM30	0.691	0.642395555657923	0.382	0.926780882436796	0.435	0.058	Macrophages	SMIM30
PCBP12	0.691	0.418995737753312	0.382	0.604483073010328	0.816	0.433	Macrophages	PCBP1
CKLF1	0.69	0.745436975935493	0.38	1.0754382284774	0.557	0.19	Macrophages	CKLF
ZFAND51	0.69	0.588475033152404	0.38	0.848990012015943	0.677	0.33	Macrophages	ZFAND5
ATP5IF11	0.69	0.461608676841151	0.38	0.665960548910043	0.555	0.15	Macrophages	ATP5IF1
FKBP1A1	0.689	0.413541497911164	0.378	0.596614268238225	0.716	0.352	Macrophages	FKBP1A
STAT1	0.689	0.887405285404601	0.378	1.28025520451187	0.55	0.197	Macrophages	STAT1
CCL21	0.687	1.41614764164871	0.374	2.04306917977319	0.461	0.093	Macrophages	CCL2
MYL62	0.687	0.414400950400684	0.374	0.597854196082741	0.957	0.809	Macrophages	MYL6
H2AFY1	0.687	0.479344016796112	0.374	0.691547235911553	0.689	0.334	Macrophages	H2AFY
C3AR1	0.686	0.726588456399309	0.372	1.04824556281445	0.391	0.019	Macrophages	C3AR1
TSPAN4	0.686	0.644047576168781	0.372	0.929164244235256	0.407	0.036	Macrophages	TSPAN4
PILRA	0.686	0.654590571402797	0.372	0.944374571175489	0.422	0.046	Macrophages	PILRA
HCK	0.685	0.577125006283885	0.37	0.832615384538773	0.43	0.055	Macrophages	HCK
ADAP2	0.685	0.650153564995067	0.37	0.937973324034664	0.395	0.025	Macrophages	ADAP2
KLF41	0.685	0.87600900001834	0.37	1.26381384010056	0.436	0.074	Macrophages	KLF4
MGAT11	0.685	0.592628226088812	0.37	0.854981802869151	0.577	0.217	Macrophages	MGAT1
NPL	0.685	0.731172984896826	0.37	1.05485963934263	0.385	0.016	Macrophages	NPL
ATP5F1B2	0.684	0.507263563628492	0.368	0.731826627670486	0.551	0.166	Macrophages	ATP5F1B
GLRX	0.684	0.58377489803992	0.368	0.842209150397651	0.511	0.148	Macrophages	GLRX
SCARB2	0.684	0.601592682455828	0.368	0.867914779614112	0.446	0.08	Macrophages	SCARB2
RNF13	0.684	0.538830080841199	0.368	0.777367485511393	0.534	0.172	Macrophages	RNF13
LAIR1	0.683	0.605880153061825	0.366	0.874100292195343	0.431	0.064	Macrophages	LAIR1
LGALS9	0.682	0.552578920079293	0.364	0.797202867698173	0.459	0.092	Macrophages	LGALS9
SERPINA1	0.682	0.57852905408345	0.364	0.834640997336377	0.466	0.084	Macrophages	SERPINA1
LIPA	0.682	0.782147587124312	0.364	1.12840044518751	0.459	0.106	Macrophages	LIPA
CMTM6	0.682	0.485529411799426	0.364	0.700470874608763	0.649	0.298	Macrophages	CMTM6
COMT1	0.681	0.546763001768628	0.362	0.788812271193164	0.511	0.156	Macrophages	COMT
SELENOS2	0.681	0.512002658529358	0.362	0.738663696382271	0.568	0.181	Macrophages	SELENOS
ABCA1	0.681	0.652811443937769	0.362	0.941807832804581	0.442	0.081	Macrophages	ABCA1
LAMP21	0.681	0.511630016349792	0.362	0.738126087357786	0.554	0.189	Macrophages	LAMP2
TTYH3	0.681	0.686224517719096	0.362	0.990012708649761	0.386	0.026	Macrophages	TTYH3
FOSB	0.68	0.805275886887852	0.36	1.16176752856057	0.547	0.197	Macrophages	FOSB
ARPC1B	0.68	0.368399518229461	0.36	0.531488158015526	0.769	0.438	Macrophages	ARPC1B
CCR1	0.68	0.633097283045537	0.36	0.913366310650072	0.385	0.023	Macrophages	CCR1
REX1BD	0.679	0.552597552316401	0.358	0.79722974833425	0.42	0.064	Macrophages	REX1BD
UBL5	0.679	0.381207493321343	0.358	0.549966160164419	0.824	0.547	Macrophages	UBL5
PLIN21	0.679	0.752607724782584	0.358	1.08578343227856	0.555	0.225	Macrophages	PLIN2
CEBPD2	0.679	0.462150616102627	0.358	0.666742401995039	0.619	0.244	Macrophages	CEBPD
ATP6AP2	0.679	0.496916341305504	0.358	0.716898741338137	0.655	0.316	Macrophages	ATP6AP2
CALM21	0.679	0.386764089744872	0.358	0.55798263426886	0.897	0.68	Macrophages	CALM2
TALDO12	0.678	0.475643850463905	0.356	0.686209024293612	0.645	0.287	Macrophages	TALDO1
C5AR1	0.677	0.792990158373678	0.354	1.14404296895946	0.401	0.046	Macrophages	C5AR1
PLTP	0.677	0.851933784809264	0.354	1.22908064651009	0.365	0.013	Macrophages	PLTP
SYNGR2	0.677	0.444824034731088	0.354	0.641745428974762	0.674	0.334	Macrophages	SYNGR2
OLR1	0.677	0.793272101033893	0.354	1.14444972623717	0.369	0.015	Macrophages	OLR1
SERPING1	0.677	0.844145699224319	0.354	1.21784481405867	0.389	0.037	Macrophages	SERPING1
ACP2	0.677	0.654357630409656	0.354	0.944038508359865	0.382	0.031	Macrophages	ACP2
NUPR12	0.676	0.974338055722092	0.352	1.40567268113966	0.501	0.158	Macrophages	NUPR1
SQOR2	0.676	0.540795846827506	0.352	0.78020348635139	0.443	0.089	Macrophages	SQOR
RAB32	0.676	0.536020730126752	0.352	0.773314449167547	0.424	0.072	Macrophages	RAB32
ATP1B32	0.676	0.448432811279176	0.352	0.64695179300436	0.699	0.341	Macrophages	ATP1B3
FKBP21	0.675	0.487267822316456	0.35	0.702978870840714	0.557	0.208	Macrophages	FKBP2
CLTA1	0.675	0.407774437028349	0.35	0.588294158102086	0.728	0.394	Macrophages	CLTA
COX7B1	0.675	0.414438023778916	0.35	0.597907681661676	0.792	0.499	Macrophages	COX7B
SEC61G1	0.675	0.378589439072913	0.35	0.546189106283435	0.823	0.534	Macrophages	SEC61G
2026-03-01	0.675	0.642926030400463	0.35	0.927546195717175	0.385	0.034	Macrophages	2026-03-01
MT1X1	0.674	0.59419404612682	0.348	0.857240803672904	0.632	0.283	Macrophages	MT1X
VKORC11	0.674	0.476384819195174	0.348	0.687278016207664	0.447	0.099	Macrophages	VKORC1
BCAT1	0.674	0.651863342362461	0.348	0.940440011363627	0.364	0.016	Macrophages	BCAT1
GK	0.674	0.6433268878339	0.348	0.928124510748499	0.407	0.058	Macrophages	GK
SELENOW2	0.673	0.506072383376298	0.346	0.730108117827844	0.458	0.107	Macrophages	SELENOW
SERPINF1	0.673	0.646512100518901	0.346	0.932719801293325	0.376	0.028	Macrophages	SERPINF1
ADAMDEC1	0.673	0.925325216429724	0.346	1.33496210095267	0.349	0.002	Macrophages	ADAMDEC1
CD53	0.673	0.450852293398034	0.346	0.650442367858758	0.646	0.304	Macrophages	CD53
GNS	0.672	0.599006520761673	0.344	0.864183736963017	0.405	0.063	Macrophages	GNS
MPEG1	0.672	0.578111723999988	0.344	0.834038917294552	0.397	0.049	Macrophages	MPEG1
NR1H3	0.672	0.734276731313354	0.344	1.05933739890593	0.353	0.009	Macrophages	NR1H3
PLEKHO11	0.672	0.521910896560375	0.344	0.752958262253564	0.465	0.117	Macrophages	PLEKHO1
POLR2L1	0.671	0.451364007089357	0.342	0.651180614663581	0.732	0.419	Macrophages	POLR2L
LHFPL2	0.671	0.600147091288557	0.342	0.865829232405938	0.381	0.039	Macrophages	LHFPL2
CXCL31	0.671	0.6306329877242	0.342	0.909811084010696	0.435	0.096	Macrophages	CXCL3
LMNA1	0.671	0.489902410117797	0.342	0.706779777596499	0.655	0.306	Macrophages	LMNA
MINOS11	0.671	0.425601515653586	0.342	0.614013196028258	0.684	0.353	Macrophages	MINOS1
CHCHD10	0.67	0.456829553685012	0.34	0.659065731632881	0.608	0.28	Macrophages	CHCHD10
PSME2	0.67	0.587358889325927	0.34	0.847379756852559	0.723	0.439	Macrophages	PSME2
C1orf54	0.67	0.690122725806824	0.34	0.995636634126279	0.369	0.03	Macrophages	C1orf54
RBX11	0.669	0.384816843905279	0.338	0.555173352352685	0.766	0.438	Macrophages	RBX1
ATF5	0.669	0.537410713873754	0.338	0.775319771826263	0.426	0.086	Macrophages	ATF5
PSMA42	0.669	0.494447114992729	0.338	0.713336400781869	0.636	0.298	Macrophages	PSMA4
KCNMA1	0.669	0.649379904747734	0.338	0.936857168232504	0.373	0.035	Macrophages	KCNMA1
DSE	0.669	0.541241669654336	0.338	0.780846672732773	0.42	0.081	Macrophages	DSE
SLC16A10	0.669	0.960988929707316	0.338	1.38641396323794	0.349	0.011	Macrophages	SLC16A10
LY86	0.669	0.569798065347916	0.338	0.822044843185564	0.391	0.051	Macrophages	LY86
EPB41L3	0.668	0.665427320901448	0.336	0.960008695936549	0.366	0.032	Macrophages	EPB41L3
ENO12	0.668	0.362596	0.336	0.523115404377882	0.826	0.548	Macrophages	ENO1
RAB5IF1	0.667	0.497687426635485	0.334	0.718011182319805	0.465	0.125	Macrophages	RAB5IF
TUBA1C2	0.667	0.426287772471763	0.334	0.615003255336618	0.589	0.241	Macrophages	TUBA1C
PLAU	0.667	0.719388110842645	0.334	1.03785765998716	0.381	0.048	Macrophages	PLAU
HAVCR2	0.667	0.503127083933189	0.334	0.725858948927336	0.396	0.055	Macrophages	HAVCR2
EGR11	0.667	0.758269181454002	0.334	1.09395118774263	0.499	0.165	Macrophages	EGR1
SLC11A1	0.667	0.587307407702279	0.334	0.847305484569431	0.401	0.061	Macrophages	SLC11A1
MOB1A	0.667	0.438844364507411	0.334	0.63311858839691	0.631	0.303	Macrophages	MOB1A
CCDC88A	0.667	0.528779144414278	0.334	0.762867049371988	0.407	0.071	Macrophages	CCDC88A
PEA151	0.667	0.456946931363589	0.334	0.659235071827679	0.486	0.149	Macrophages	PEA15
LAPTM5	0.667	0.355637179420112	0.334	0.51307599510513	0.936	0.645	Macrophages	LAPTM5
PDXK1	0.666	0.522325771861074	0.332	0.753556800792469	0.504	0.172	Macrophages	PDXK
ENG1	0.666	0.54866756996096	0.332	0.791559982279276	0.37	0.037	Macrophages	ENG
BMP2K	0.666	0.627357445731227	0.332	0.905085475821207	0.355	0.024	Macrophages	BMP2K
G0S2	0.666	1.30018764529317	0.332	1.87577426808956	0.423	0.093	Macrophages	G0S2
NCF2	0.666	0.530089522456022	0.332	0.764757525274503	0.397	0.059	Macrophages	NCF2
CD84	0.666	0.541231298479852	0.332	0.780831710290778	0.396	0.061	Macrophages	CD84
CHMP1B	0.665	0.55887246478421	0.33	0.806282533433575	0.547	0.229	Macrophages	CHMP1B
PRDX31	0.665	0.515575811033598	0.33	0.743818665780474	0.482	0.155	Macrophages	PRDX3
FNIP21	0.665	0.681385675712619	0.33	0.983031735283371	0.38	0.052	Macrophages	FNIP2
MGST21	0.665	0.55090677275544	0.33	0.794790469046417	0.384	0.054	Macrophages	MGST2
NAGK	0.665	0.55128216462121	0.33	0.795332045029553	0.424	0.098	Macrophages	NAGK
GNG52	0.665	0.371187464370152	0.33	0.535510314086969	0.778	0.479	Macrophages	GNG5
MT-ND22	0.664	0.37148455078397	0.328	0.535938919182901	0.991	0.919	Macrophages	MT-ND2
LAMTOR1	0.664	0.379526148793529	0.328	0.5475404927521	0.678	0.368	Macrophages	LAMTOR1
TMEM2581	0.664	0.404722251679575	0.328	0.583890785435544	0.785	0.492	Macrophages	TMEM258
STMP11	0.663	0.450157358314188	0.326	0.649439788459555	0.428	0.098	Macrophages	STMP1
TREM2	0.663	0.937382409099934	0.326	1.35235695302502	0.33	0.003	Macrophages	TREM2
SPG211	0.662	0.429812152344239	0.324	0.620087860700843	0.558	0.226	Macrophages	SPG21
RAB20	0.662	0.545922955613677	0.324	0.787600340771297	0.378	0.054	Macrophages	RAB20
SLC15A3	0.662	0.533028469061513	0.324	0.768997528967681	0.354	0.029	Macrophages	SLC15A3
CPVL	0.662	0.63587365525894	0.324	0.917371769074012	0.368	0.042	Macrophages	CPVL
PHACTR1	0.662	0.624930987242524	0.324	0.901584836192635	0.389	0.062	Macrophages	PHACTR1
UQCR101	0.661	0.360497029609876	0.322	0.520087276873372	0.78	0.485	Macrophages	UQCR10
SCPEP1	0.661	0.552451795007037	0.322	0.797019464986857	0.424	0.107	Macrophages	SCPEP1
IL18	0.661	0.710546294172305	0.322	1.02510161492442	0.343	0.023	Macrophages	IL18
ZNF7062	0.661	0.409543579729165	0.322	0.590846491503175	0.639	0.324	Macrophages	ZNF706
ADA2	0.66	0.62319998253294	0.32	0.899087524282362	0.324	0.004	Macrophages	ADA2
CD4	0.66	0.467131354078127	0.32	0.673928087972259	0.436	0.112	Macrophages	CD4
TIMM8B1	0.66	0.457556789323648	0.32	0.660114910882297	0.507	0.183	Macrophages	TIMM8B
TFEC	0.66	0.547830804196521	0.32	0.790352784460533	0.331	0.011	Macrophages	TFEC
SDS	0.659	1.09777287888916	0.318	1.58375148839579	0.323	0.006	Macrophages	SDS
VOPP1	0.659	0.498081020847107	0.318	0.718579018737036	0.496	0.173	Macrophages	VOPP1
BLVRB	0.658	0.503313028808427	0.316	0.726127210676717	0.464	0.148	Macrophages	BLVRB
ANAPC111	0.658	0.367946110645597	0.316	0.530834029142788	0.655	0.331	Macrophages	ANAPC11
VMO1	0.658	0.839840027894748	0.316	1.2116330433838	0.323	0.007	Macrophages	VMO1
ALOX5	0.658	0.49876796042204	0.316	0.719570063055181	0.358	0.042	Macrophages	ALOX5
CALHM6	0.658	0.687731715861063	0.316	0.992187135934814	0.324	0.008	Macrophages	CALHM6
CISD2	0.658	0.446344101260629	0.316	0.643938421418747	0.484	0.165	Macrophages	CISD2
VPS29	0.657	0.441635854002234	0.314	0.637145856447788	0.57	0.267	Macrophages	VPS29
CHMP51	0.657	0.433904255485126	0.314	0.625991517609008	0.508	0.191	Macrophages	CHMP5
CLIC11	0.657	0.350917286046159	0.314	0.506266628341007	0.8	0.532	Macrophages	CLIC1
FNDC3B1	0.657	0.532285577602795	0.314	0.767925763144268	0.443	0.13	Macrophages	FNDC3B
SMIM261	0.656	0.441523093335583	0.312	0.636983177193199	0.441	0.124	Macrophages	SMIM26
FAM96A	0.656	0.417623300191457	0.312	0.602503064145896	0.509	0.195	Macrophages	FAM96A
SLC31A2	0.656	0.52045902226395	0.312	0.750863650406121	0.355	0.045	Macrophages	SLC31A2
NBDY2	0.656	0.478333740964911	0.312	0.690089715979942	0.409	0.096	Macrophages	NBDY
NRP21	0.656	0.582877312897104	0.312	0.840914208763337	0.373	0.06	Macrophages	NRP2
TIMP1	0.655	0.46487763817153	0.31	0.670676663210254	0.6	0.288	Macrophages	TIMP1
SFT2D1	0.655	0.397687493422315	0.31	0.573741774583936	0.518	0.204	Macrophages	SFT2D1
ARPC4	0.655	0.394349180364865	0.31	0.568925606891017	0.547	0.238	Macrophages	ARPC4
ACTR31	0.655	0.350582897575747	0.31	0.505784207753014	0.672	0.367	Macrophages	ACTR3
ATP6AP1	0.654	0.398806537973699	0.308	0.575356214608753	0.503	0.188	Macrophages	ATP6AP1
ACTR2	0.654	0.396516333257434	0.308	0.572052147621975	0.728	0.437	Macrophages	ACTR2
ATP5F1A1	0.653	0.386291775447234	0.306	0.55730122877392	0.47	0.147	Macrophages	ATP5F1A
VAMP5	0.653	0.795396286909718	0.306	1.14751427866614	0.477	0.19	Macrophages	VAMP5
TNFSF12	0.652	0.492875321129299	0.304	0.711068781569795	0.35	0.045	Macrophages	TNFSF12
OAZ21	0.652	0.449060410720509	0.304	0.647857227606038	0.441	0.135	Macrophages	OAZ2
EPSTI1	0.652	0.529742066054212	0.304	0.764256251646685	0.397	0.091	Macrophages	EPSTI1
TMBIM41	0.652	0.408295047300903	0.304	0.589045239960535	0.492	0.187	Macrophages	TMBIM4
TMBIM61	0.652	0.358190979432675	0.304	0.5167603497187	0.809	0.572	Macrophages	TMBIM6
RNASET2	0.652	0.445911704955873	0.304	0.643314605414196	0.623	0.338	Macrophages	RNASET2
RAB1A2	0.652	0.385696140359965	0.304	0.556441908987337	0.581	0.275	Macrophages	RAB1A
CAP1	0.652	0.347657945101212	0.304	0.501564393323173	0.708	0.439	Macrophages	CAP1
LACTB1	0.651	0.459341387431464	0.302	0.66268954172243	0.408	0.105	Macrophages	LACTB
MTRNR2L82	0.651	0.70153045557893	0.302	1.0120945092963	0.382	0.087	Macrophages	MTRNR2L8
HLA-DRB5	0.651	1.26456947357736	0.302	1.82438810838963	0.482	0.198	Macrophages	HLA-DRB5
ID2	0.651	0.38297156433008	0.302	0.552511176660494	0.643	0.336	Macrophages	ID2
TRIR2	0.65	0.358646663147283	0.3	0.517417762353956	0.508	0.182	Macrophages	TRIR
PSMB31	0.65	0.3973077594567	0.3	0.573193934274889	0.693	0.404	Macrophages	PSMB3
SKAP2	0.65	0.43397584321092	0.3	0.626094796866001	0.382	0.081	Macrophages	SKAP2
ATP13A31	0.65	0.534331445800345	0.3	0.770877327047184	0.416	0.117	Macrophages	ATP13A3
ITM2B	0.649	0.531560915776412	0.298	0.766880297121021	0.896	0.763	Macrophages	ITM2B
ATF31	0.649	0.563898493631904	0.298	0.813533560327505	0.457	0.158	Macrophages	ATF3
LILRB2	0.648	0.491315682091149	0.296	0.708818698063878	0.351	0.049	Macrophages	LILRB2
NDUFB81	0.648	0.367982227049339	0.296	0.530886134099358	0.555	0.251	Macrophages	NDUFB8
UNC93B1	0.648	0.454935967603762	0.296	0.65633386438397	0.351	0.056	Macrophages	UNC93B1
DPYSL21	0.648	0.447278721074994	0.296	0.645286792790052	0.373	0.076	Macrophages	DPYSL2
CAPZA21	0.648	0.392460747948564	0.296	0.566201174808971	0.561	0.271	Macrophages	CAPZA2
TMEM167A	0.648	0.382432581709593	0.296	0.551733589106791	0.509	0.209	Macrophages	TMEM167A
STAB1	0.648	0.659539533337294	0.296	0.951514414015935	0.311	0.015	Macrophages	STAB1
FCGR2B	0.648	0.580206346684666	0.296	0.837060819054271	0.316	0.021	Macrophages	FCGR2B
FUCA1	0.648	0.664366616474853	0.296	0.95847842292045	0.319	0.025	Macrophages	FUCA1
LGALS3BP	0.647	0.558775671892901	0.294	0.806142890809288	0.389	0.1	Macrophages	LGALS3BP
VMP12	0.647	0.419231073067672	0.294	0.604822590101294	0.574	0.28	Macrophages	VMP1
CYFIP1	0.647	0.496731710186544	0.294	0.716632374938421	0.339	0.047	Macrophages	CYFIP1
IFI271	0.647	1.49295080341298	0.294	2.15387272037511	0.369	0.084	Macrophages	IFI27
RAB10	0.647	0.392648995592046	0.294	0.566472758750674	0.492	0.193	Macrophages	RAB10
GPR137B	0.647	0.468488130682721	0.294	0.675885502851304	0.364	0.066	Macrophages	GPR137B
ITGAX	0.646	0.45258524184562	0.292	0.65294248399021	0.359	0.061	Macrophages	ITGAX
ARL6IP11	0.646	0.361388002456628	0.292	0.521372678980952	0.677	0.395	Macrophages	ARL6IP1
IFI27L2	0.646	0.373668031975163	0.292	0.539089016669307	0.469	0.171	Macrophages	IFI27L2
RTRAF2	0.646	0.387346948122963	0.292	0.558823521160471	0.474	0.163	Macrophages	RTRAF
LPXN	0.646	0.494957280859802	0.292	0.714072414548318	0.432	0.134	Macrophages	LPXN
SLC43A3	0.646	0.421838167041397	0.292	0.608583831648315	0.361	0.067	Macrophages	SLC43A3
AKR1B1	0.646	0.516482887117533	0.292	0.745127299948476	0.449	0.162	Macrophages	AKR1B1
TFRC	0.646	0.607314490098762	0.292	0.876169603125491	0.403	0.118	Macrophages	TFRC
TCF41	0.645	0.435241056744998	0.29	0.62792011415728	0.364	0.068	Macrophages	TCF4
TXNDC172	0.645	0.384142884883101	0.29	0.554201035013628	0.495	0.195	Macrophages	TXNDC17
HEXA	0.645	0.429021905459318	0.29	0.618947775438885	0.47	0.18	Macrophages	HEXA
PLXDC2	0.645	0.462134680983933	0.29	0.666719412478323	0.345	0.054	Macrophages	PLXDC2
PTPN122	0.645	0.491945083807898	0.29	0.709726732799358	0.432	0.144	Macrophages	PTPN12
CANX1	0.645	0.363699443230108	0.29	0.524707383122148	0.638	0.349	Macrophages	CANX
PDE4DIP	0.645	0.58255752109773	0.29	0.840452846720265	0.368	0.077	Macrophages	PDE4DIP
NAA38	0.644	0.351730352016149	0.288	0.507439634583823	0.488	0.191	Macrophages	NAA38
PCBD11	0.644	0.395996437631732	0.288	0.571302096780994	0.404	0.112	Macrophages	PCBD1
UBE2D1	0.644	0.455299811468455	0.288	0.65685878012322	0.446	0.157	Macrophages	UBE2D1
CFD	0.643	0.511207861948775	0.286	0.737517047296947	0.369	0.077	Macrophages	CFD
ATP5MC12	0.643	0.364398755141811	0.286	0.525716276949202	0.432	0.133	Macrophages	ATP5MC1
DMXL2	0.643	0.529457089562875	0.286	0.763845117475864	0.328	0.04	Macrophages	DMXL2
SGPL1	0.643	0.52388703096144	0.286	0.755809221554112	0.334	0.049	Macrophages	SGPL1
GNB4	0.643	0.495278684738371	0.286	0.714536102330058	0.331	0.045	Macrophages	GNB4
SAMSN1	0.642	0.548420794986337	0.284	0.791203961247167	0.585	0.275	Macrophages	SAMSN1
ABHD12	0.642	0.398146210001763	0.284	0.57440356271828	0.392	0.103	Macrophages	ABHD12
SRSF91	0.642	0.358966023036531	0.284	0.51787850128244	0.595	0.298	Macrophages	SRSF9
DUSP1	0.642	0.348450681285563	0.284	0.502708069885069	0.872	0.635	Macrophages	DUSP1
ETS21	0.641	0.581640703870934	0.282	0.839130159053759	0.397	0.118	Macrophages	ETS2
METRNL	0.641	0.417279511953788	0.282	0.602007082560294	0.423	0.133	Macrophages	METRNL
PPIF	0.641	0.379345099117964	0.282	0.547279293283018	0.474	0.185	Macrophages	PPIF
RER1	0.641	0.375118530257786	0.282	0.541181643348462	0.482	0.198	Macrophages	RER1
PTMS2	0.64	0.362590484821101	0.28	0.523107494324928	0.461	0.17	Macrophages	PTMS
IL13RA1	0.64	0.459818121657014	0.28	0.663377323825452	0.345	0.064	Macrophages	IL13RA1
GBP1	0.64	0.712821832187018	0.28	1.0283845223336	0.364	0.088	Macrophages	GBP1
PTAFR	0.64	0.479918442248482	0.28	0.692375956663041	0.305	0.024	Macrophages	PTAFR
ANPEP	0.639	0.429807613816531	0.278	0.620081312989428	0.323	0.042	Macrophages	ANPEP
DRAM1	0.639	0.43829296006139	0.278	0.632323079937112	0.347	0.066	Macrophages	DRAM1
IDH1	0.639	0.526733742603769	0.278	0.759916158323341	0.307	0.029	Macrophages	IDH1
FMNL2	0.639	0.517903282416723	0.278	0.747176497202723	0.301	0.025	Macrophages	FMNL2
RHOQ	0.639	0.500923	0.278	0.722678663866655	0.342	0.065	Macrophages	RHOQ
SCD	0.638	0.548581090455596	0.276	0.791435218725749	0.328	0.053	Macrophages	SCD
CTDNEP1	0.637	0.395930408108283	0.274	0.571206836314963	0.391	0.115	Macrophages	CTDNEP1
M6PR	0.637	0.367284378591828	0.274	0.52987935159041	0.462	0.185	Macrophages	M6PR
RALA1	0.637	0.418201967289898	0.274	0.603337904299145	0.509	0.24	Macrophages	RALA
MXD1	0.637	0.582917921299269	0.274	0.840972794303756	0.391	0.119	Macrophages	MXD1
A2M1	0.636	0.570985997172918	0.272	0.823758666538408	0.304	0.032	Macrophages	A2M
SOAT1	0.636	0.454387104409526	0.272	0.65554202217552	0.355	0.081	Macrophages	SOAT1
PHPT1	0.635	0.377495248309201	0.27	0.54461052269483	0.45	0.176	Macrophages	PHPT1
[truncated: 1,000 more rows]
