# Supplementary material for: Single‐Cell Transcriptomics Reveals the Potential Role of GZMK+ CD8+ T Cells in Cell Senescence of Triple‐Negative Breast Cancer
Source: Int J Genomics. 2026 Apr 17;2026:4215646. doi: 10.1155/ijog/4215646 (PMC13088264; doi:10.1155/ijog/4215646)
Supplement: Supplementary file 3 — Supporting Information 3 Supporting Information 3: Supporting Data 1. Marker genes of different cell types. Supporting Data 2. Marker genes of different cell types after downsampling. Figure R1. Single‐cell RNA sequencing analysis of breast cancer tissue before and after downsampling. (A) Elbow plots were used to determine the number of principal components for subsequent analyses. (B) The UMAP algorithm was applied to the first 15 principal components for dimensionality reduction to obtain 25 cell clusters. (C) Annotation of the 25 clusters using the SingleR R package, categorizing them into 10 cell types. (D) Elbow plots were used to determine the number of principal components for subsequent analyses after downsampling. (E) The UMAP algorithm was applied to the first 15 principal components for dimensionality reduction to obtain 25 cell clusters after downsampling. (F) Annotation of the 25 clusters using the SingleR R package, categorizing them into 10 cell types after downsampling. Figure R2. Pseudotime analysis of T cells. (A‐C) The developmental trajectory of T cells is inferred by Monocle 3. (D) GZMK expression changes across pseudotime by Monocle 3. [file IJOG-2026-4215646-s001.zip › Supplementary Data 2.xlsx]

## Sheet: Supplementary Data 2
Supplementary Data 2. Marker genes of different cells types after downsamoling.
	myAUC	avg_diff	power	avg_log2FC	pct.1	pct.2	cluster	gene
KRT17	0.941	3.79792077344459	0.882	7.16848615988931	0.902	0.043	Epithelial_cells	KRT17
RPL7	0.934	1.15897901430734	0.868	1.73825550838849	0.995	0.912	Epithelial_cells	RPL7
TACSTD2	0.932	2.77963843472698	0.864	6.22063737668764	0.879	0.03	Epithelial_cells	TACSTD2
ANXA2	0.91	1.86251520671221	0.82	3.10642830178485	0.939	0.348	Epithelial_cells	ANXA2
TPM1	0.909	1.9137926527724	0.818	4.32171145306506	0.865	0.073	Epithelial_cells	TPM1
RACK1	0.902	1.70887669101824	0.804	2.7691119031835	0.961	0.208	Epithelial_cells	RACK1
DSTN	0.885	1.35158847051802	0.77	2.59364311118973	0.902	0.3	Epithelial_cells	DSTN
KRT7	0.883	2.53772266947032	0.766	6.38486522737115	0.784	0.032	Epithelial_cells	KRT7
MGST1	0.88	1.94390024203626	0.76	5.04239075882553	0.791	0.052	Epithelial_cells	MGST1
TXN	0.879	1.1680910782061	0.758	1.9442841718765	0.938	0.381	Epithelial_cells	TXN
TM4SF1	0.879	1.41919917520188	0.758	2.70161748298221	0.818	0.051	Epithelial_cells	TM4SF1
RPL41	0.878	1.1172517063734	0.756	1.64848989849284	0.998	0.919	Epithelial_cells	RPL41
RPS20	0.877	0.981441377462648	0.754	1.49361321071307	0.982	0.87	Epithelial_cells	RPS20
S100A16	0.875	1.6874761714847	0.75	4.28103311138642	0.792	0.048	Epithelial_cells	S100A16
SPINT2	0.874	1.5048	0.748	3.62430249801697	0.823	0.139	Epithelial_cells	SPINT2
S100A11	0.874	1.27323908918978	0.748	2.03543035922175	0.956	0.44	Epithelial_cells	S100A11
MT1X	0.87	2.25083386887044	0.74	3.98030830000033	0.845	0.188	Epithelial_cells	MT1X
PERP	0.869	1.76159387714883	0.738	4.35034263073237	0.795	0.084	Epithelial_cells	PERP
SAA1	0.865	2.60900067465068	0.73	6.67134601320211	0.747	0.028	Epithelial_cells	SAA1
ATP5MD	0.86	1.31208310134277	0.72	2.82365792268763	0.836	0.134	Epithelial_cells	ATP5MD
KRT8	0.855	1.60619358251937	0.71	5.97372231830541	0.723	0.018	Epithelial_cells	KRT8
CD9	0.852	1.5018381102901	0.704	3.46166054051121	0.778	0.082	Epithelial_cells	CD9
CD24	0.85	2.10390560666765	0.7	5.66378844730198	0.723	0.033	Epithelial_cells	CD24
ELOB	0.847	1.20277918860634	0.694	2.56797745001979	0.83	0.142	Epithelial_cells	ELOB
ATP5MC3	0.847	1.37948756379484	0.694	3.10098081620434	0.796	0.112	Epithelial_cells	ATP5MC3
CALD1	0.846	1.66826303644112	0.692	3.63518427253771	0.746	0.056	Epithelial_cells	CALD1
CRYAB	0.843	1.76197078218983	0.686	3.54076004021417	0.725	0.038	Epithelial_cells	CRYAB
PRDX1	0.841	1.14965742012538	0.682	2.08791031733211	0.882	0.327	Epithelial_cells	PRDX1
CNN3	0.84	1.26600480016606	0.68	3.67600969239436	0.734	0.056	Epithelial_cells	CNN3
KRT14	0.839	3.02148511297973	0.678	6.61323671851287	0.691	0.018	Epithelial_cells	KRT14
SEM1	0.837	1.20694505208812	0.674	2.79234851567721	0.79	0.12	Epithelial_cells	SEM1
CLDN4	0.832	1.88242159875266	0.664	5.6449425786011	0.68	0.02	Epithelial_cells	CLDN4
ATP5MG	0.828	1.00568281085329	0.656	1.98126243712478	0.842	0.168	Epithelial_cells	ATP5MG
NUPR1	0.823	1.30300208524451	0.646	3.32124968940501	0.709	0.059	Epithelial_cells	NUPR1
SFN	0.82	1.97491861950707	0.64	7.18767709746173	0.648	0.01	Epithelial_cells	SFN
ATP5F1E	0.818	0.846909617370295	0.636	1.47240477647227	0.901	0.204	Epithelial_cells	ATP5F1E
FXYD3	0.817	1.62858483970377	0.634	5.90452470440586	0.646	0.013	Epithelial_cells	FXYD3
ATP5ME	0.816	1.05386088482343	0.632	2.55799355985351	0.753	0.115	Epithelial_cells	ATP5ME
SELENOS	0.815	1.11900171105441	0.63	2.84749781413408	0.725	0.091	Epithelial_cells	SELENOS
RHEB	0.815	1.15169150130998	0.63	2.4144645882478	0.811	0.248	Epithelial_cells	RHEB
YBX3	0.814	1.0709501486383	0.628	2.29367251565706	0.792	0.196	Epithelial_cells	YBX3
S100A14	0.812	1.47750738489213	0.624	6.54603044458402	0.632	0.009	Epithelial_cells	S100A14
MT2A	0.811	1.7623842900937	0.622	2.63120401146987	0.888	0.432	Epithelial_cells	MT2A
ELOC	0.809	0.962131403115516	0.618	2.43114419264453	0.732	0.102	Epithelial_cells	ELOC
RPS18	0.809	0.671976903743073	0.618	0.981512172008527	0.999	0.977	Epithelial_cells	RPS18
TNFRSF12A	0.808	1.50478702886532	0.616	3.70708165995971	0.671	0.061	Epithelial_cells	TNFRSF12A
ATP5MF	0.806	0.968835572334964	0.612	2.48929446136358	0.73	0.109	Epithelial_cells	ATP5MF
ATP5PF	0.805	1.04806206687499	0.61	2.56781914845142	0.729	0.115	Epithelial_cells	ATP5PF
SOX4	0.805	1.40228357919868	0.61	3.23418366905522	0.69	0.088	Epithelial_cells	SOX4
ENO1	0.803	1.05350101714515	0.606	1.83944512646317	0.88	0.509	Epithelial_cells	ENO1
MT-ND4	0.802	0.86022890570581	0.604	1.28934364399394	0.967	0.914	Epithelial_cells	MT-ND4
KRT18	0.802	1.66625242153071	0.604	5.82959620780035	0.623	0.026	Epithelial_cells	KRT18
SFRP1	0.801	1.38572243321218	0.602	5.93726004445697	0.614	0.012	Epithelial_cells	SFRP1
ELF3	0.8	1.46787129753506	0.6	5.99884694452926	0.61	0.012	Epithelial_cells	ELF3
TRIR	0.798	0.927851124945033	0.596	2.39011528220329	0.722	0.115	Epithelial_cells	TRIR
CD59	0.798	1.22051240979169	0.596	2.37043245672865	0.73	0.158	Epithelial_cells	CD59
RAC1	0.797	1.07800355920945	0.594	2.03660532333632	0.836	0.34	Epithelial_cells	RAC1
RTN4	0.797	0.955109129504474	0.594	1.87156391621691	0.837	0.339	Epithelial_cells	RTN4
CSTB	0.796	1.94548680568701	0.592	3.26969348795277	0.811	0.357	Epithelial_cells	CSTB
MFGE8	0.796	1.34381949644545	0.592	4.11765267311948	0.638	0.057	Epithelial_cells	MFGE8
EPCAM	0.793	1.1908588756089	0.586	6.27744773763537	0.594	0.009	Epithelial_cells	EPCAM
H2AFZ	0.792	0.945950003613753	0.584	1.66966840984285	0.876	0.463	Epithelial_cells	H2AFZ
CALM2	0.792	0.961222251355067	0.584	1.58935662204177	0.921	0.655	Epithelial_cells	CALM2
PSMB5	0.789	0.946689964122012	0.578	2.65194303207667	0.691	0.134	Epithelial_cells	PSMB5
YBX1	0.789	0.719754779151662	0.578	1.13231259804179	0.954	0.819	Epithelial_cells	YBX1
SDC4	0.786	1.22043807941098	0.572	4.35114909366813	0.607	0.04	Epithelial_cells	SDC4
ACTG1	0.784	0.752685427392779	0.568	1.14660662815766	0.972	0.86	Epithelial_cells	ACTG1
ATP5F1B	0.784	0.946040643022783	0.568	2.45981707690278	0.687	0.109	Epithelial_cells	ATP5F1B
LMNA	0.784	0.848402585639747	0.568	1.69100241294956	0.791	0.238	Epithelial_cells	LMNA
SELENOM	0.783	1.08973153899281	0.566	2.69330136775087	0.658	0.083	Epithelial_cells	SELENOM
KRT6B	0.783	2.03758561880942	0.566	6.62532622352765	0.575	0.012	Epithelial_cells	KRT6B
PPA1	0.783	0.907568992780289	0.566	1.95245333366018	0.77	0.284	Epithelial_cells	PPA1
KRT19	0.782	1.9333564972433	0.564	6.51708384442622	0.577	0.017	Epithelial_cells	KRT19
UQCRH	0.781	0.993519630753245	0.562	1.7039183456991	0.886	0.605	Epithelial_cells	UQCRH
KRT5	0.78	1.91019175527763	0.56	6.79831080721701	0.57	0.011	Epithelial_cells	KRT5
YWHAH	0.778	0.930524192706708	0.556	2.16304022753474	0.694	0.157	Epithelial_cells	YWHAH
TPM2	0.778	1.6584867861775	0.556	4.09586668529594	0.598	0.049	Epithelial_cells	TPM2
MRPL14	0.776	0.914142999748872	0.552	2.46332885533944	0.685	0.163	Epithelial_cells	MRPL14
ATP5MPL	0.775	0.80229199120366	0.55	1.93479075683577	0.698	0.128	Epithelial_cells	ATP5MPL
RTRAF	0.775	0.852557206946016	0.55	2.49726811128922	0.652	0.093	Epithelial_cells	RTRAF
SPTSSA	0.775	1.02363345325545	0.55	3.22921266563911	0.628	0.091	Epithelial_cells	SPTSSA
WFDC2	0.772	1.65935399713677	0.544	6.28867289097968	0.553	0.011	Epithelial_cells	WFDC2
CHCHD2	0.771	0.713126137029095	0.542	1.15658333479038	0.928	0.78	Epithelial_cells	CHCHD2
PFDN2	0.771	0.882672691039993	0.542	1.80035916607661	0.787	0.317	Epithelial_cells	PFDN2
MMP7	0.77	2.24252736012614	0.54	6.41878128873587	0.559	0.024	Epithelial_cells	MMP7
MARCKSL1	0.767	1.04765141770092	0.534	2.36515814713482	0.7	0.208	Epithelial_cells	MARCKSL1
MORF4L2	0.766	0.848277592057461	0.532	2.07540566999779	0.711	0.195	Epithelial_cells	MORF4L2
ATP5F1A	0.765	0.860803020603779	0.53	2.66156723718473	0.617	0.084	Epithelial_cells	ATP5F1A
MAP3K13	0.765	1.00319346154731	0.53	3.3693569864107	0.597	0.076	Epithelial_cells	MAP3K13
DYNLL1	0.764	0.778891674570658	0.528	1.51138799174225	0.781	0.268	Epithelial_cells	DYNLL1
PDCD5	0.763	0.813572840327276	0.526	1.96128693668901	0.716	0.235	Epithelial_cells	PDCD5
DSP	0.763	0.945911031355993	0.526	5.48579893529139	0.538	0.011	Epithelial_cells	DSP
ATP5PO	0.762	0.852816270498923	0.524	2.48043641929322	0.62	0.091	Epithelial_cells	ATP5PO
ATP5MC2	0.762	0.732583452842646	0.524	1.67307270136545	0.693	0.142	Epithelial_cells	ATP5MC2
TUBB	0.762	1.00932090125816	0.524	1.83406224658577	0.819	0.444	Epithelial_cells	TUBB
COPS9	0.761	0.771301491652858	0.522	2.29746132946308	0.626	0.094	Epithelial_cells	COPS9
RANBP1	0.76	0.906912977784156	0.52	1.95833534749727	0.743	0.277	Epithelial_cells	RANBP1
YWHAE	0.759	0.841938945400696	0.518	1.84057214386644	0.742	0.27	Epithelial_cells	YWHAE
RPS17	0.759	0.753639720329741	0.518	1.21756003153847	0.931	0.752	Epithelial_cells	RPS17
LGALS3	0.759	0.927620868697225	0.518	1.77277975616279	0.759	0.243	Epithelial_cells	LGALS3
MAL2	0.759	1.46695371881574	0.518	6.3091830221725	0.526	0.009	Epithelial_cells	MAL2
EIF1AX	0.758	0.752737404692627	0.516	1.51588364754283	0.802	0.363	Epithelial_cells	EIF1AX
FHL2	0.758	1.23026768889163	0.516	4.83663991232303	0.54	0.025	Epithelial_cells	FHL2
CYR61	0.758	1.61331813952556	0.516	3.73712015281226	0.558	0.04	Epithelial_cells	CYR61
TPI1	0.757	0.890960236971888	0.514	1.59173592352823	0.844	0.486	Epithelial_cells	TPI1
CYCS	0.756	0.841731751804312	0.512	1.55368575699305	0.839	0.454	Epithelial_cells	CYCS
EIF2S2	0.753	0.792319227293274	0.506	1.65967045751853	0.763	0.329	Epithelial_cells	EIF2S2
MYC	0.753	1.32749391844321	0.506	2.98736359782319	0.634	0.142	Epithelial_cells	MYC
EIF4EBP1	0.753	0.905028641607892	0.506	2.46420316220237	0.63	0.145	Epithelial_cells	EIF4EBP1
SNRPG	0.753	0.855951756356673	0.506	1.59763620720952	0.832	0.48	Epithelial_cells	SNRPG
HSBP1	0.752	0.761715320706881	0.504	1.88369806053736	0.691	0.204	Epithelial_cells	HSBP1
APP	0.751	0.761561633893548	0.502	2.1175722794436	0.638	0.139	Epithelial_cells	APP
SLIRP	0.751	0.797903907647723	0.502	1.85886986230121	0.716	0.266	Epithelial_cells	SLIRP
NFIB	0.75	1.05618948075105	0.5	4.59347311092727	0.526	0.026	Epithelial_cells	NFIB
TMEM147	0.749	0.795834570473205	0.498	2.16166040109503	0.653	0.184	Epithelial_cells	TMEM147
DMKN	0.749	1.20172495502646	0.498	5.42246095952147	0.513	0.015	Epithelial_cells	DMKN
PSMA7	0.749	0.662989135501062	0.498	1.16264188677144	0.873	0.571	Epithelial_cells	PSMA7
KDELR2	0.749	0.844507750922302	0.498	1.90313358898856	0.723	0.266	Epithelial_cells	KDELR2
SNRPE	0.749	0.722921209838393	0.498	1.5885324202672	0.753	0.313	Epithelial_cells	SNRPE
ATF4	0.747	0.877593162586055	0.494	1.7751750906313	0.746	0.325	Epithelial_cells	ATF4
SLC25A37	0.747	0.908151537047741	0.494	2.55705980438234	0.604	0.121	Epithelial_cells	SLC25A37
CD63	0.746	0.686197733067466	0.492	1.19950824674561	0.803	0.337	Epithelial_cells	CD63
CCT5	0.746	0.838587893058886	0.492	2.12890611329756	0.657	0.187	Epithelial_cells	CCT5
PDZK1IP1	0.746	1.19422960715825	0.492	4.99488193359772	0.505	0.013	Epithelial_cells	PDZK1IP1
ATP5F1C	0.745	0.745786971004161	0.49	2.45121191565937	0.58	0.082	Epithelial_cells	ATP5F1C
SELENOK	0.745	0.686251544645489	0.49	1.76318877446944	0.633	0.12	Epithelial_cells	SELENOK
ATP1B1	0.744	1.22503414821941	0.488	4.40531804077345	0.522	0.038	Epithelial_cells	ATP1B1
CARHSP1	0.743	0.933914097624909	0.486	2.51675109184838	0.611	0.152	Epithelial_cells	CARHSP1
RPL8	0.742	0.400715636738507	0.484	0.592632997704558	0.995	0.962	Epithelial_cells	RPL8
RPL37A	0.742	0.547008873553249	0.484	0.814134615210173	0.992	0.945	Epithelial_cells	RPL37A
RPL13A	0.741	0.629132800915448	0.482	0.928775177787693	0.995	0.961	Epithelial_cells	RPL13A
ATP5MC1	0.741	0.735309483933429	0.482	2.57826183436929	0.558	0.071	Epithelial_cells	ATP5MC1
PHLDA2	0.741	0.971814406659187	0.482	3.02197802251059	0.544	0.064	Epithelial_cells	PHLDA2
KTN1	0.74	0.76108696579494	0.48	1.54940459269364	0.778	0.368	Epithelial_cells	KTN1
NOP53	0.739	0.88278059453621	0.478	2.10980418084308	0.609	0.126	Epithelial_cells	NOP53
TPM4	0.739	0.727296253503952	0.478	1.43933964161881	0.74	0.303	Epithelial_cells	TPM4
RAB5IF	0.739	0.769760486258709	0.478	2.95462897846653	0.539	0.059	Epithelial_cells	RAB5IF
NME1	0.739	0.813133831947999	0.478	2.4513102665937	0.591	0.125	Epithelial_cells	NME1
ATP5PB	0.739	0.755988133188781	0.478	2.55258909442273	0.56	0.076	Epithelial_cells	ATP5PB
ATP5IF1	0.739	0.874327581325164	0.478	2.42757477873961	0.572	0.088	Epithelial_cells	ATP5IF1
NEAT1	0.738	0.490517276448228	0.476	0.769085905771355	0.907	0.565	Epithelial_cells	NEAT1
STMN1	0.738	1.17466098559227	0.476	2.67313106846524	0.591	0.13	Epithelial_cells	STMN1
NNMT	0.737	1.47922058088593	0.474	3.66779336149918	0.527	0.05	Epithelial_cells	NNMT
SEC61G	0.737	1.08936034001493	0.474	1.92245005759989	0.831	0.511	Epithelial_cells	SEC61G
UQCRQ	0.737	0.759071541513578	0.474	1.48854183240895	0.787	0.426	Epithelial_cells	UQCRQ
AK2	0.737	0.77286981762071	0.474	2.30162995609303	0.605	0.14	Epithelial_cells	AK2
SLPI	0.736	2.07570870765584	0.472	5.98518953112709	0.481	0.011	Epithelial_cells	SLPI
MRPL51	0.736	0.689781112029135	0.472	1.83226000918132	0.647	0.183	Epithelial_cells	MRPL51
EFNA1	0.736	1.02443426668661	0.472	5.0599362167595	0.487	0.016	Epithelial_cells	EFNA1
ENY2	0.735	0.786910026799072	0.47	1.67167861922554	0.748	0.334	Epithelial_cells	ENY2
SMIM26	0.734	0.678444187007613	0.468	2.49756881657562	0.544	0.069	Epithelial_cells	SMIM26
S100A6	0.734	1.05550490566695	0.468	1.59018207621711	0.932	0.809	Epithelial_cells	S100A6
EIF3J	0.732	0.834269293835839	0.464	2.06157654938436	0.64	0.195	Epithelial_cells	EIF3J
GAPDH	0.732	0.811140360488976	0.464	1.22314078562372	0.965	0.891	Epithelial_cells	GAPDH
CLTA	0.732	0.68436338031389	0.464	1.4830801818077	0.745	0.331	Epithelial_cells	CLTA
CEBPD	0.731	0.889155292501153	0.462	1.92673635913944	0.623	0.157	Epithelial_cells	CEBPD
CYTOR	0.731	0.813432461204029	0.462	1.82655952996066	0.583	0.104	Epithelial_cells	CYTOR
SNRPD1	0.73	0.700747198583115	0.46	1.46399850227955	0.754	0.365	Epithelial_cells	SNRPD1
STOML2	0.73	0.736778684084521	0.46	2.17865035508903	0.604	0.155	Epithelial_cells	STOML2
SMS	0.73	0.95581269664073	0.46	2.47314191627827	0.603	0.172	Epithelial_cells	SMS
PRDX4	0.729	0.761818724984108	0.458	2.55309426659575	0.551	0.094	Epithelial_cells	PRDX4
PSMA2	0.728	0.658741647723242	0.456	1.81980458447045	0.625	0.17	Epithelial_cells	PSMA2
TIMM13	0.727	0.803495096691812	0.454	2.10402850114051	0.621	0.198	Epithelial_cells	TIMM13
CLDN7	0.726	0.924660309378656	0.452	6.13926309066329	0.459	0.009	Epithelial_cells	CLDN7
GSTP1	0.726	0.814366857316981	0.452	1.4278590542932	0.816	0.495	Epithelial_cells	GSTP1
RPS6	0.726	0.449940509749633	0.452	0.661177498096777	0.997	0.969	Epithelial_cells	RPS6
PDLIM4	0.726	0.837130709596188	0.452	3.11160952492647	0.495	0.038	Epithelial_cells	PDLIM4
TSPO	0.724	0.677305067736498	0.448	1.2641054714675	0.789	0.424	Epithelial_cells	TSPO
TUBB4B	0.724	0.968577273213705	0.448	1.93736093626415	0.684	0.289	Epithelial_cells	TUBB4B
HSP90AB1	0.724	0.618999639087805	0.448	0.972679288636392	0.944	0.75	Epithelial_cells	HSP90AB1
RPS2	0.723	0.418753280629755	0.446	0.614674901196406	0.995	0.977	Epithelial_cells	RPS2
MGP	0.723	1.88065045130604	0.446	4.04359350604007	0.501	0.062	Epithelial_cells	MGP
POLR2F	0.722	0.671498320196762	0.444	1.80936439410981	0.63	0.197	Epithelial_cells	POLR2F
SAT1	0.722	0.7947862806229	0.444	1.22450291985353	0.909	0.656	Epithelial_cells	SAT1
EIF5B	0.722	0.72231662638394	0.444	1.57208163207269	0.715	0.303	Epithelial_cells	EIF5B
ATP6V0B	0.722	0.628621563175404	0.444	1.33367637801432	0.742	0.328	Epithelial_cells	ATP6V0B
ZNF593	0.722	0.692484382698482	0.444	2.32041240714969	0.555	0.112	Epithelial_cells	ZNF593
CCT3	0.721	0.660533294800398	0.442	1.58289268283412	0.675	0.259	Epithelial_cells	CCT3
S100A10	0.721	0.720694238320954	0.442	1.14528900347204	0.891	0.694	Epithelial_cells	S100A10
SELENOF	0.721	0.620493977565485	0.442	2.02593090676998	0.547	0.092	Epithelial_cells	SELENOF
TUBA1B	0.72	0.695675945543919	0.44	1.18212781824816	0.838	0.52	Epithelial_cells	TUBA1B
RAN	0.719	0.614980865537632	0.438	1.08634477920576	0.848	0.586	Epithelial_cells	RAN
CENPX	0.718	0.75245926691825	0.436	3.25280503968189	0.481	0.043	Epithelial_cells	CENPX
SET	0.718	0.673205244400449	0.436	1.30906655700033	0.789	0.431	Epithelial_cells	SET
MGST3	0.718	0.852457239066807	0.436	2.09125658798123	0.616	0.204	Epithelial_cells	MGST3
TMEM165	0.717	0.658026310991937	0.434	1.71749159258999	0.632	0.205	Epithelial_cells	TMEM165
PSMD8	0.716	0.643531292041978	0.432	1.39166415823446	0.727	0.344	Epithelial_cells	PSMD8
BUD23	0.716	0.694031443516019	0.432	2.91265335824279	0.488	0.053	Epithelial_cells	BUD23
IER3	0.716	0.617534293699059	0.432	1.11831180548834	0.668	0.202	Epithelial_cells	IER3
LAPTM4A	0.716	0.661307637441358	0.432	1.38014008559846	0.731	0.33	Epithelial_cells	LAPTM4A
CRABP2	0.716	1.37541383770436	0.432	4.41690615719321	0.457	0.026	Epithelial_cells	CRABP2
S100A13	0.716	0.777577145154268	0.432	3.2727574169302	0.475	0.04	Epithelial_cells	S100A13
BACE2	0.715	0.712607869609665	0.43	4.07394734178331	0.455	0.025	Epithelial_cells	BACE2
NDUFAF8	0.715	0.655468512281527	0.43	2.95624225898951	0.481	0.048	Epithelial_cells	NDUFAF8
LDHA	0.715	0.666178070134481	0.43	1.12601685269787	0.868	0.611	Epithelial_cells	LDHA
NDUFA4	0.715	0.593700072267291	0.43	1.02961988441462	0.876	0.657	Epithelial_cells	NDUFA4
CKS1B	0.715	0.941130675592161	0.43	3.19950149608737	0.489	0.06	Epithelial_cells	CKS1B
CLIC4	0.715	0.661613962495285	0.43	2.28517739759107	0.523	0.09	Epithelial_cells	CLIC4
ATP5PD	0.714	0.650589764473907	0.428	2.20340561336586	0.515	0.078	Epithelial_cells	ATP5PD
ATP1B3	0.714	0.683083919870828	0.428	1.43750113514089	0.693	0.278	Epithelial_cells	ATP1B3
ARF4	0.714	0.652246686519364	0.428	1.46574289202795	0.698	0.285	Epithelial_cells	ARF4
RND3	0.714	0.903103177184334	0.428	3.28392933588912	0.464	0.033	Epithelial_cells	RND3
MT-ND2	0.713	0.528073390461704	0.426	0.798687916391208	0.953	0.925	Epithelial_cells	MT-ND2
TUBA1C	0.713	0.739135423003078	0.426	1.73960508816064	0.601	0.191	Epithelial_cells	TUBA1C
CLTB	0.713	0.70019998902596	0.426	1.65021296720892	0.669	0.275	Epithelial_cells	CLTB
NENF	0.713	0.656406767348976	0.426	2.05430872193559	0.558	0.135	Epithelial_cells	NENF
DUSP23	0.713	0.692369049746723	0.426	2.47696998875385	0.519	0.096	Epithelial_cells	DUSP23
RBX1	0.712	0.6495680720695	0.424	1.31313324934081	0.756	0.386	Epithelial_cells	RBX1
CAVIN1	0.712	0.852707248158692	0.424	3.19869873247218	0.468	0.041	Epithelial_cells	CAVIN1
MYL6	0.712	0.555476136918464	0.424	0.869901982576782	0.939	0.825	Epithelial_cells	MYL6
COX7A2	0.712	0.650595066149698	0.424	1.13632153521964	0.844	0.636	Epithelial_cells	COX7A2
HMGA1	0.712	0.876857723291953	0.424	1.98288108390442	0.635	0.264	Epithelial_cells	HMGA1
NHP2	0.712	0.653334928129241	0.424	1.55545536322427	0.67	0.285	Epithelial_cells	NHP2
ATP5F1D	0.711	0.562045996101716	0.422	1.69732745110599	0.543	0.105	Epithelial_cells	ATP5F1D
ID1	0.711	1.30403665298812	0.422	3.45004793064661	0.468	0.046	Epithelial_cells	ID1
JUP	0.711	0.721361890536934	0.422	4.25027874153469	0.444	0.023	Epithelial_cells	JUP
RAB11A	0.711	0.66961121458934	0.422	1.63502165088329	0.634	0.234	Epithelial_cells	RAB11A
VDAC2	0.711	0.630654848254681	0.422	1.33946783319799	0.742	0.384	Epithelial_cells	VDAC2
SNU13	0.71	0.58185309155968	0.42	1.10386847638523	0.815	0.514	Epithelial_cells	SNU13
RPL23	0.71	0.624002292803092	0.42	0.990265471235577	0.935	0.807	Epithelial_cells	RPL23
PAWR	0.71	0.804626471552015	0.42	4.05178186443735	0.448	0.029	Epithelial_cells	PAWR
GIPC1	0.709	0.804181167887817	0.418	3.39304463709823	0.469	0.052	Epithelial_cells	GIPC1
ACTN1	0.709	0.845337838310253	0.418	2.17878653004181	0.556	0.153	Epithelial_cells	ACTN1
TGIF1	0.708	0.727680692385321	0.416	1.85045393071479	0.601	0.187	Epithelial_cells	TGIF1
JPT1	0.708	0.619989288233523	0.416	2.13454697762118	0.498	0.071	Epithelial_cells	JPT1
FTH1	0.708	0.558647609583256	0.416	0.813590967084949	0.997	0.982	Epithelial_cells	FTH1
RPL27A	0.708	0.388384195137573	0.416	0.587637468219036	0.979	0.913	Epithelial_cells	RPL27A
GGCT	0.708	0.983200124949543	0.416	3.13947057175793	0.496	0.089	Epithelial_cells	GGCT
VDAC1	0.708	0.600329366089816	0.416	1.39793798421783	0.689	0.292	Epithelial_cells	VDAC1
EBNA1BP2	0.708	0.697086206693048	0.416	2.35641217388259	0.52	0.103	Epithelial_cells	EBNA1BP2
NUDC	0.708	0.615191220066942	0.416	1.46948825530897	0.67	0.273	Epithelial_cells	NUDC
SPINT1	0.707	0.718061845028247	0.414	4.77887238239193	0.431	0.018	Epithelial_cells	SPINT1
CD151	0.707	0.652898606404811	0.414	2.14743235245257	0.522	0.108	Epithelial_cells	CD151
HEBP2	0.706	0.674332205117333	0.412	2.02718008985209	0.564	0.16	Epithelial_cells	HEBP2
SF3B6	0.706	0.582953560358356	0.412	1.20130213336087	0.765	0.42	Epithelial_cells	SF3B6
SERBP1	0.706	0.652653660163042	0.412	1.20071645484144	0.827	0.534	Epithelial_cells	SERBP1
ACTN4	0.705	0.642968495868767	0.41	1.57550072394621	0.636	0.233	Epithelial_cells	ACTN4
CTTN	0.705	0.653998118293899	0.41	3.02056499409643	0.45	0.037	Epithelial_cells	CTTN
LAMP2	0.705	0.713983519624867	0.41	2.3247845522965	0.526	0.12	Epithelial_cells	LAMP2
SOX9	0.704	0.909615965471813	0.408	5.67266985730116	0.416	0.007	Epithelial_cells	SOX9
RPL35	0.704	0.417345221864529	0.408	0.627139095313151	0.986	0.94	Epithelial_cells	RPL35
GADD45GIP1	0.703	0.595949000740279	0.406	1.39247921896894	0.671	0.304	Epithelial_cells	GADD45GIP1
SERPINB5	0.703	1.06161110515634	0.406	6.30442636377946	0.412	0.005	Epithelial_cells	SERPINB5
EMP2	0.703	1.1861162740148	0.406	4.10728777883035	0.439	0.036	Epithelial_cells	EMP2
RCAN1	0.702	0.902416485247387	0.404	3.2921947899853	0.448	0.041	Epithelial_cells	RCAN1
PSMA4	0.702	0.571268440561598	0.404	1.37574486791753	0.648	0.25	Epithelial_cells	PSMA4
SEC61B	0.702	0.500391393624824	0.404	0.928171154916788	0.827	0.532	Epithelial_cells	SEC61B
CYC1	0.702	0.603213609693793	0.404	1.51224928699402	0.637	0.251	Epithelial_cells	CYC1
SSR3	0.702	0.601021615131949	0.404	1.47214032749144	0.652	0.257	Epithelial_cells	SSR3
HMGN1	0.701	0.578550509921608	0.402	1.0938528295123	0.793	0.497	Epithelial_cells	HMGN1
EIF6	0.701	0.621949650023471	0.402	1.64939929508657	0.606	0.213	Epithelial_cells	EIF6
REXO2	0.701	0.606199052048532	0.402	1.90782812690423	0.55	0.146	Epithelial_cells	REXO2
PRELID1	0.701	0.619185606386774	0.402	1.25368575534479	0.725	0.378	Epithelial_cells	PRELID1
CXCL1	0.701	0.756485218172387	0.402	1.33579307557661	0.457	0.048	Epithelial_cells	CXCL1
S100P	0.701	1.57126040003653	0.402	5.72059888953519	0.416	0.015	Epithelial_cells	S100P
RAB13	0.7	0.608954281108663	0.4	2.32935654188617	0.474	0.067	Epithelial_cells	RAB13
NDUFC2	0.699	0.54717443714756	0.398	1.38667193669512	0.638	0.244	Epithelial_cells	NDUFC2
XIST	0.699	0.468982185173986	0.398	1.08180805887243	0.627	0.202	Epithelial_cells	XIST
MTHFD2	0.699	0.721201674057385	0.398	1.81982014021641	0.579	0.187	Epithelial_cells	MTHFD2
MPZL1	0.699	0.621713159791587	0.398	2.79883986442658	0.451	0.05	Epithelial_cells	MPZL1
SLC25A5	0.697	0.735136435298599	0.394	1.31368542335482	0.821	0.547	Epithelial_cells	SLC25A5
POLR2H	0.697	0.623885612990024	0.394	2.26561786163737	0.498	0.102	Epithelial_cells	POLR2H
GADD45A	0.697	1.06770687583671	0.394	2.63970316165538	0.514	0.129	Epithelial_cells	GADD45A
ANAPC11	0.696	0.580272065318687	0.392	1.37032889945289	0.654	0.285	Epithelial_cells	ANAPC11
PTMS	0.696	0.599720390663808	0.392	1.95022263488063	0.509	0.108	Epithelial_cells	PTMS
HSPB1	0.696	1.17348902381677	0.392	1.97273652549709	0.652	0.343	Epithelial_cells	HSPB1
ANXA3	0.696	0.797930556991005	0.392	5.4774416868663	0.4	0.008	Epithelial_cells	ANXA3
GABRP	0.695	0.871197569420409	0.39	6.16695830780092	0.397	0.006	Epithelial_cells	GABRP
CDC42EP1	0.694	0.682030107963239	0.388	4.15234476223207	0.41	0.022	Epithelial_cells	CDC42EP1
TUBB6	0.694	0.848055371871003	0.388	2.86603819975477	0.456	0.069	Epithelial_cells	TUBB6
LAPTM4B	0.694	0.749415819906204	0.388	3.70948030614516	0.42	0.032	Epithelial_cells	LAPTM4B
LSR	0.693	0.709989525267684	0.386	2.38973570145821	0.487	0.101	Epithelial_cells	LSR
PRSS8	0.693	0.712523869896203	0.386	7.01307260444359	0.389	0.003	Epithelial_cells	PRSS8
CCND1	0.693	0.77431688034233	0.386	3.42557732205712	0.414	0.027	Epithelial_cells	CCND1
IRF6	0.693	0.715708661057039	0.386	5.85257042997763	0.392	0.006	Epithelial_cells	IRF6
LAMTOR5	0.693	0.502764809215637	0.386	1.11842089306735	0.712	0.353	Epithelial_cells	LAMTOR5
PHB	0.692	0.563333604432012	0.384	1.68350933159217	0.561	0.179	Epithelial_cells	PHB
MRPL36	0.692	0.55086588597016	0.384	1.85591953167441	0.514	0.128	Epithelial_cells	MRPL36
PALLD	0.692	0.700078014559049	0.384	3.27398762663427	0.42	0.035	Epithelial_cells	PALLD
PLPP2	0.691	0.625595012277069	0.382	4.79516626250462	0.395	0.012	Epithelial_cells	PLPP2
MRPL12	0.691	0.565204105512635	0.382	2.49027313161999	0.454	0.069	Epithelial_cells	MRPL12
STMP1	0.69	0.565892314233869	0.38	2.38968356092178	0.441	0.055	Epithelial_cells	STMP1
PHGDH	0.69	0.740849634425812	0.38	4.10668284753421	0.403	0.024	Epithelial_cells	PHGDH
RALBP1	0.689	0.557199330901393	0.378	1.93511891879455	0.504	0.12	Epithelial_cells	RALBP1
MT1E	0.689	1.14671069636302	0.378	2.89467421742893	0.45	0.075	Epithelial_cells	MT1E
PKM	0.689	0.687678534910334	0.378	1.25589869335587	0.758	0.459	Epithelial_cells	PKM
FKBP4	0.689	0.594762345222318	0.378	2.18371306530573	0.468	0.087	Epithelial_cells	FKBP4
LY6K	0.689	0.776165885852422	0.378	4.9317552083769	0.39	0.012	Epithelial_cells	LY6K
RARRES1	0.689	1.37315	0.378	5.64238138787615	0.391	0.014	Epithelial_cells	RARRES1
CMSS1	0.689	0.514158154009806	0.378	1.69581509692273	0.479	0.096	Epithelial_cells	CMSS1
MYL12B	0.687	0.509181391249177	0.374	0.857977995308087	0.897	0.719	Epithelial_cells	MYL12B
PGRMC1	0.686	0.550899210823042	0.372	1.70527543523621	0.482	0.109	Epithelial_cells	PGRMC1
CLDN3	0.686	0.859085018379273	0.372	6.04665384652855	0.378	0.006	Epithelial_cells	CLDN3
FDCSP	0.686	2.22266336226873	0.372	6.18706836940396	0.384	0.013	Epithelial_cells	FDCSP
PRMT1	0.685	0.68319058854292	0.37	1.77172828445202	0.56	0.208	Epithelial_cells	PRMT1
YIF1A	0.685	0.574884407580567	0.37	2.18747513566304	0.469	0.099	Epithelial_cells	YIF1A
MYLK	0.685	1.22075895859871	0.37	4.15846157240047	0.395	0.028	Epithelial_cells	MYLK
RAB1A	0.685	0.52094393157991	0.37	1.3692008415647	0.605	0.232	Epithelial_cells	RAB1A
CAMTA1	0.685	0.517993889185864	0.37	1.33368395950563	0.616	0.246	Epithelial_cells	CAMTA1
NAA20	0.684	0.544159661930597	0.368	1.62653560177545	0.552	0.181	Epithelial_cells	NAA20
TXNL4A	0.684	0.562783730822817	0.368	1.53491944542013	0.577	0.216	Epithelial_cells	TXNL4A
TRAPPC3	0.684	0.539742762383443	0.368	1.78010976018077	0.514	0.148	Epithelial_cells	TRAPPC3
TAGLN	0.683	1.92789638792116	0.366	4.18114050278135	0.401	0.042	Epithelial_cells	TAGLN
HSPE1	0.683	0.360307790977458	0.366	0.665504834649076	0.769	0.429	Epithelial_cells	HSPE1
SELENOW	0.682	0.639595900500906	0.364	2.27177699038589	0.44	0.069	Epithelial_cells	SELENOW
TRAF4	0.682	0.603206641323659	0.364	2.38805396283454	0.446	0.078	Epithelial_cells	TRAF4
GLRX3	0.682	0.542634333330377	0.364	1.81887347021194	0.507	0.14	Epithelial_cells	GLRX3
COX7B	0.682	0.54588276693021	0.364	1.06194492217367	0.775	0.475	Epithelial_cells	COX7B
NDUFS6	0.682	0.622429640622228	0.364	1.46670018827317	0.627	0.281	Epithelial_cells	NDUFS6
VMP1	0.681	0.472098662317465	0.362	1.05625558665433	0.625	0.262	Epithelial_cells	VMP1
PPP1R14B	0.681	0.591069187089282	0.362	2.03248789612989	0.461	0.093	Epithelial_cells	PPP1R14B
RPL39L	0.681	1.01349418111295	0.362	4.31102852901752	0.387	0.027	Epithelial_cells	RPL39L
CSRP1	0.681	0.63836954584483	0.362	2.24427853760411	0.469	0.108	Epithelial_cells	CSRP1
CRNDE	0.68	0.611861430723482	0.36	4.41038566379238	0.377	0.015	Epithelial_cells	CRNDE
PSMB7	0.68	0.500723662207724	0.36	1.27474223520974	0.611	0.262	Epithelial_cells	PSMB7
DKC1	0.68	0.598272456438985	0.36	1.97379661043548	0.489	0.128	Epithelial_cells	DKC1
LSM5	0.68	0.658747366930627	0.36	1.54879850016765	0.613	0.273	Epithelial_cells	LSM5
TPD52L1	0.68	0.636529954216199	0.36	5.18059746008978	0.369	0.009	Epithelial_cells	TPD52L1
TMEM54	0.68	0.745750730406662	0.36	5.52237805609885	0.368	0.009	Epithelial_cells	TMEM54
TSC22D1	0.679	0.475739578559418	0.358	1.30642751211055	0.448	0.079	Epithelial_cells	TSC22D1
POMP	0.679	0.417136725364322	0.358	0.808518742340571	0.771	0.464	Epithelial_cells	POMP
EI24	0.679	0.514032000273934	0.358	1.87576986953629	0.486	0.121	Epithelial_cells	EI24
GSN	0.679	0.563757501345423	0.358	1.5301987056443	0.481	0.114	Epithelial_cells	GSN
POLD2	0.679	0.545042749101236	0.358	2.38781626179214	0.44	0.079	Epithelial_cells	POLD2
S100A2	0.679	1.20299818857552	0.358	6.44382379558056	0.367	0.009	Epithelial_cells	S100A2
GNG12	0.679	0.609495636524555	0.358	3.21466987217186	0.393	0.033	Epithelial_cells	GNG12
SERINC2	0.679	0.596825840515844	0.358	4.94116188982727	0.371	0.013	Epithelial_cells	SERINC2
MPST	0.678	0.5500066964093	0.356	2.31003366617309	0.436	0.078	Epithelial_cells	MPST
TBCA	0.678	0.450768892006112	0.356	0.932687607536374	0.743	0.427	Epithelial_cells	TBCA
NARS	0.677	0.550464508481548	0.354	1.89307405409591	0.488	0.13	Epithelial_cells	NARS
POLR2L	0.677	0.51295773604205	0.354	1.04895558564481	0.716	0.41	Epithelial_cells	POLR2L
PRDX2	0.676	0.624125189026616	0.352	1.46053228053707	0.616	0.29	Epithelial_cells	PRDX2
MYL9	0.676	0.597620154233202	0.352	1.55388509957003	0.413	0.056	Epithelial_cells	MYL9
ZNF706	0.676	0.551040589796006	0.352	1.30293740130641	0.634	0.293	Epithelial_cells	ZNF706
CAV2	0.676	0.671817632700788	0.352	3.99842796700829	0.376	0.023	Epithelial_cells	CAV2
GCLM	0.676	0.703255795964444	0.352	2.38397165656268	0.438	0.084	Epithelial_cells	GCLM
PSMB2	0.676	0.49961029532256	0.352	1.29020097154918	0.598	0.246	Epithelial_cells	PSMB2
POLR2I	0.675	0.509639877066001	0.35	1.39166016281551	0.574	0.224	Epithelial_cells	POLR2I
CALML5	0.675	1.21092385878576	0.35	6.09223731965492	0.356	0.008	Epithelial_cells	CALML5
SELENOH	0.675	0.517488997885543	0.35	1.75632588300006	0.451	0.089	Epithelial_cells	SELENOH
TALDO1	0.675	0.435338548230451	0.35	1.02673869977084	0.603	0.249	Epithelial_cells	TALDO1
LAD1	0.675	0.652497989214382	0.35	5.57927224255246	0.357	0.006	Epithelial_cells	LAD1
PTPRF	0.675	0.64630100263368	0.35	5.41346236282686	0.357	0.008	Epithelial_cells	PTPRF
EIF4A1	0.674	0.615520696483374	0.348	1.26602820026694	0.676	0.363	Epithelial_cells	EIF4A1
GCSH	0.674	0.607622777665234	0.348	3.23790691212626	0.39	0.041	Epithelial_cells	GCSH
DDX21	0.674	0.653984429121384	0.348	1.22949390998251	0.725	0.439	Epithelial_cells	DDX21
TPD52	0.674	0.71821971963792	0.348	2.70048122449193	0.424	0.08	Epithelial_cells	TPD52
TCEAL4	0.674	0.55822036619924	0.348	2.15593352731731	0.447	0.094	Epithelial_cells	TCEAL4
RPL15	0.674	0.354032128485472	0.348	0.527514478449584	0.988	0.959	Epithelial_cells	RPL15
RPS27L	0.673	0.620945634470446	0.346	1.26693775675136	0.67	0.372	Epithelial_cells	RPS27L
TIMM8B	0.673	0.494174684814045	0.346	1.58567163695041	0.502	0.151	Epithelial_cells	TIMM8B
SRI	0.673	0.488102361933284	0.346	1.2404505452864	0.594	0.25	Epithelial_cells	SRI
DST	0.673	1.34772659124296	0.346	5.41964706650977	0.369	0.027	Epithelial_cells	DST
PCBP1	0.673	0.426572562857664	0.346	0.8524155008623	0.749	0.402	Epithelial_cells	PCBP1
IER3IP1	0.672	0.580868996356955	0.344	1.68180311909964	0.529	0.189	Epithelial_cells	IER3IP1
OAT	0.672	0.549199199685944	0.344	1.93280243176193	0.465	0.119	Epithelial_cells	OAT
ITGB1	0.672	0.828153162115788	0.344	1.53843955082847	0.689	0.363	Epithelial_cells	ITGB1
HNRNPAB	0.672	0.55916689786836	0.344	1.44825195563669	0.56	0.213	Epithelial_cells	HNRNPAB
SKP1	0.672	0.460310437264624	0.344	0.805505826974307	0.87	0.674	Epithelial_cells	SKP1
PDCD6	0.672	0.492369119881536	0.344	1.38612427643758	0.56	0.213	Epithelial_cells	PDCD6
CEBPB	0.671	0.495038661883369	0.342	1.03669195575388	0.658	0.31	Epithelial_cells	CEBPB
DNAJB6	0.671	0.412848906593175	0.342	0.80269677986723	0.781	0.471	Epithelial_cells	DNAJB6
PDLIM5	0.671	0.599680221586973	0.342	2.12855052015566	0.452	0.111	Epithelial_cells	PDLIM5
COA4	0.67	0.448077784029086	0.34	1.62676471260738	0.476	0.126	Epithelial_cells	COA4
CDKN2A	0.67	1.07634305967844	0.34	3.90416985575999	0.377	0.045	Epithelial_cells	CDKN2A
STC2	0.67	0.95547232028519	0.34	6.16451988832228	0.346	0.008	Epithelial_cells	STC2
HES1	0.67	1.31266597080866	0.34	3.62004737842967	0.376	0.038	Epithelial_cells	HES1
HDGF	0.67	0.50066742427552	0.34	1.89416590938407	0.451	0.105	Epithelial_cells	HDGF
FAM207A	0.669	0.498270870980995	0.338	2.25192122805729	0.419	0.076	Epithelial_cells	FAM207A
EIF4A3	0.669	0.520741886237277	0.338	1.41441729644201	0.529	0.183	Epithelial_cells	EIF4A3
UCHL3	0.669	0.509750615647866	0.338	2.21633553535764	0.425	0.086	Epithelial_cells	UCHL3
ARPC1A	0.669	0.537198547834508	0.338	1.71346557705755	0.498	0.161	Epithelial_cells	ARPC1A
TMEM14A	0.669	0.602865323919689	0.338	2.68496082488845	0.392	0.053	Epithelial_cells	TMEM14A
TMCO1	0.669	0.504090691759085	0.338	1.38693072597669	0.552	0.21	Epithelial_cells	TMCO1
BTF3L4	0.669	0.529018181700855	0.338	1.54953154182558	0.529	0.193	Epithelial_cells	BTF3L4
ERRFI1	0.669	0.576020198441538	0.338	2.37390035469171	0.386	0.042	Epithelial_cells	ERRFI1
CXADR	0.668	0.657028142529007	0.336	5.53750026565821	0.343	0.007	Epithelial_cells	CXADR
COX5A	0.668	0.441052630729995	0.336	0.940309024264419	0.712	0.395	Epithelial_cells	COX5A
PA2G4	0.668	0.574566082723515	0.336	1.24961896226956	0.649	0.344	Epithelial_cells	PA2G4
SOD2	0.668	0.372091829152505	0.336	0.619585993926495	0.695	0.38	Epithelial_cells	SOD2
DEK	0.668	0.631118141764103	0.336	1.31773737637343	0.673	0.372	Epithelial_cells	DEK
SLC39A1	0.668	0.486210070427725	0.336	2.18247803159564	0.42	0.079	Epithelial_cells	SLC39A1
VAPA	0.667	0.447911305236935	0.334	0.941206289678383	0.73	0.421	Epithelial_cells	VAPA
SQOR	0.667	0.589371679123932	0.334	2.72007180462408	0.383	0.047	Epithelial_cells	SQOR
DMAC1	0.667	0.573906746699923	0.334	2.88675626135036	0.371	0.034	Epithelial_cells	DMAC1
ENAH	0.667	0.526867916598156	0.334	3.71747201322527	0.355	0.019	Epithelial_cells	ENAH
UFD1	0.666	0.483542254580969	0.332	2.43256358340365	0.385	0.049	Epithelial_cells	UFD1
MRPS12	0.666	0.463971755309262	0.332	1.56372231863183	0.488	0.152	Epithelial_cells	MRPS12
KDSR	0.666	0.527042051219764	0.332	1.98525198120254	0.441	0.106	Epithelial_cells	KDSR
RHOV	0.666	1.07893314344144	0.332	5.72101490139177	0.34	0.006	Epithelial_cells	RHOV
NOP10	0.666	0.371301291736381	0.332	0.845377516975767	0.65	0.308	Epithelial_cells	NOP10
PPP2CB	0.666	0.498794321027645	0.332	2.38084605192105	0.396	0.059	Epithelial_cells	PPP2CB
CTSB	0.666	0.241772992233073	0.332	0.544398884599369	0.565	0.213	Epithelial_cells	CTSB
HSPD1	0.666	0.46928259109824	0.332	0.944377277180025	0.643	0.316	Epithelial_cells	HSPD1
TXNDC17	0.665	0.447602565026998	0.33	1.42563860897154	0.496	0.157	Epithelial_cells	TXNDC17
NDUFAB1	0.665	0.449804528888582	0.33	1.11514375455557	0.621	0.298	Epithelial_cells	NDUFAB1
KRT81	0.665	1.60629414715371	0.33	5.71984260298619	0.346	0.017	Epithelial_cells	KRT81
CALU	0.665	0.464221223465237	0.33	1.63806750485753	0.457	0.118	Epithelial_cells	CALU
SRSF3	0.665	0.411971668539398	0.33	0.749952533228508	0.824	0.569	Epithelial_cells	SRSF3
ITGA2	0.665	1.01620148857019	0.33	5.06251343674484	0.344	0.015	Epithelial_cells	ITGA2
PYCR1	0.664	0.534371428634219	0.328	4.5350130614775	0.341	0.014	Epithelial_cells	PYCR1
SPCS2	0.664	0.413494305443687	0.328	0.881399772521185	0.703	0.395	Epithelial_cells	SPCS2
SINHCAF	0.663	0.553565506367037	0.326	3.39240096791058	0.355	0.028	Epithelial_cells	SINHCAF
GPRC5A	0.663	0.786377894564297	0.326	3.65090087623602	0.353	0.025	Epithelial_cells	GPRC5A
CYSTM1	0.663	0.47362423848897	0.326	1.76459435246637	0.441	0.108	Epithelial_cells	CYSTM1
LAMB3	0.663	0.667705384222434	0.326	5.39060819281486	0.335	0.009	Epithelial_cells	LAMB3
NAXE	0.663	0.494522862636924	0.326	3.18909459712616	0.357	0.029	Epithelial_cells	NAXE
CDK4	0.662	0.466994862518293	0.324	1.94888457680526	0.425	0.095	Epithelial_cells	CDK4
EMP1	0.662	0.425284404878864	0.324	1.3635104538356	0.406	0.07	Epithelial_cells	EMP1
CLU	0.662	0.519340893775699	0.324	1.37299683899351	0.396	0.066	Epithelial_cells	CLU
TMEM14C	0.662	0.521628968138873	0.324	1.75369380650998	0.463	0.14	Epithelial_cells	TMEM14C
LAMC2	0.662	0.606052953076499	0.324	5.74523960483811	0.328	0.005	Epithelial_cells	LAMC2
CYB5A	0.661	0.580833539699541	0.322	2.27206720922299	0.413	0.089	Epithelial_cells	CYB5A
DSG2	0.661	0.529027804624838	0.322	5.15005684122938	0.33	0.007	Epithelial_cells	DSG2
NPM3	0.661	0.476452020388425	0.322	2.81180378257554	0.367	0.043	Epithelial_cells	NPM3
NDUFB8	0.661	0.390687902806709	0.322	1.0901083330549	0.558	0.221	Epithelial_cells	NDUFB8
ACTA2	0.661	1.43815311749682	0.322	3.87416699717531	0.355	0.036	Epithelial_cells	ACTA2
BCAP31	0.661	0.513794171933954	0.322	1.20929339812519	0.614	0.31	Epithelial_cells	BCAP31
SLC25A6	0.661	0.429938075369579	0.322	0.694223670913648	0.906	0.795	Epithelial_cells	SLC25A6
TCP1	0.661	0.455425813392974	0.322	1.14635840208092	0.581	0.256	Epithelial_cells	TCP1
C6orf132	0.661	0.547416132027902	0.322	5.89558390271945	0.327	0.005	Epithelial_cells	C6orf132
CAPG	0.661	0.427563486465186	0.322	1.1887820730626	0.477	0.14	Epithelial_cells	CAPG
TMEM59	0.661	0.544475829673891	0.322	1.09982713788765	0.701	0.432	Epithelial_cells	TMEM59
C1QBP	0.66	0.50552602424748	0.32	1.12460593442547	0.642	0.361	Epithelial_cells	C1QBP
RPL39	0.66	0.388137934002348	0.32	0.568516789635971	0.995	0.978	Epithelial_cells	RPL39
MPLKIP	0.66	0.462146644932443	0.32	1.65063162293389	0.456	0.129	Epithelial_cells	MPLKIP
CTNNA1	0.66	0.461651157651706	0.32	1.92473624687314	0.419	0.092	Epithelial_cells	CTNNA1
SARS	0.66	0.461591131855033	0.32	1.37349072757111	0.519	0.192	Epithelial_cells	SARS
NDUFB7	0.659	0.467887041824164	0.318	1.09004857073438	0.625	0.321	Epithelial_cells	NDUFB7
NUTF2	0.659	0.409296508389086	0.318	1.17637403718372	0.549	0.224	Epithelial_cells	NUTF2
HACD3	0.659	0.544925257075657	0.318	2.16759734460959	0.412	0.092	Epithelial_cells	HACD3
NAA10	0.659	0.438405062350763	0.318	1.2975542397839	0.528	0.204	Epithelial_cells	NAA10
EIF3I	0.659	0.415421593278625	0.318	0.955412753300523	0.655	0.349	Epithelial_cells	EIF3I
MRPL52	0.658	0.399077523770262	0.316	1.17756535103886	0.537	0.209	Epithelial_cells	MRPL52
LAGE3	0.658	0.716767508271008	0.316	2.42942498530903	0.416	0.108	Epithelial_cells	LAGE3
POLR2J3.1	0.658	0.458986612371391	0.316	1.98009525368704	0.38	0.058	Epithelial_cells	POLR2J3.1
MRPL32	0.658	0.449891385810269	0.316	1.67511124562229	0.439	0.116	Epithelial_cells	MRPL32
SLC25A4	0.658	0.511267153539346	0.316	2.8259264553313	0.357	0.038	Epithelial_cells	SLC25A4
RAB25	0.658	0.568045370625637	0.316	5.53130999006259	0.322	0.006	Epithelial_cells	RAB25
HDAC2	0.657	0.447889471032045	0.314	1.57317830176871	0.461	0.141	Epithelial_cells	HDAC2
EGR1	0.657	0.777171450861003	0.314	1.75671160069317	0.433	0.115	Epithelial_cells	EGR1
TFG	0.657	0.433829486862934	0.314	1.44170364808136	0.484	0.162	Epithelial_cells	TFG
H3F3A	0.657	0.356333923354877	0.314	0.557707686024921	0.945	0.859	Epithelial_cells	H3F3A
ARHGAP29	0.657	0.64352877921916	0.314	3.95672842681814	0.333	0.018	Epithelial_cells	ARHGAP29
SRM	0.657	0.471872748693633	0.314	2.12664	0.392	0.074	Epithelial_cells	SRM
MRPL4	0.656	0.427796525065726	0.312	1.41101192121885	0.489	0.169	Epithelial_cells	MRPL4
SVIL	0.656	0.564241192201004	0.312	2.32338268680492	0.394	0.082	Epithelial_cells	SVIL
IFITM3	0.656	0.260062786847514	0.312	0.515286750538952	0.592	0.241	Epithelial_cells	IFITM3
TUSC3	0.656	0.525566331721794	0.312	4.59878720995585	0.323	0.012	Epithelial_cells	TUSC3
HSD17B10	0.656	0.420201431826296	0.312	1.37800949584441	0.486	0.166	Epithelial_cells	HSD17B10
YWHAG	0.656	0.427647526089104	0.312	1.51740190903115	0.452	0.13	Epithelial_cells	YWHAG
WWTR1	0.656	0.471571746007121	0.312	2.55117808967964	0.352	0.034	Epithelial_cells	WWTR1
CHI3L1	0.656	0.975399746779776	0.312	5.43061002832639	0.32	0.009	Epithelial_cells	CHI3L1
ARPC5	0.656	0.392491425343712	0.312	0.822500442130251	0.695	0.382	Epithelial_cells	ARPC5
RHOC	0.656	0.36950855299904	0.312	0.981108088758683	0.529	0.194	Epithelial_cells	RHOC
CHI3L2	0.656	0.777615178883827	0.312	3.92418844194558	0.342	0.03	Epithelial_cells	CHI3L2
NBDY	0.655	0.513605930557243	0.31	2.29974040796703	0.37	0.058	Epithelial_cells	NBDY
SELENOT	0.655	0.383575764601411	0.31	1.53858732381753	0.399	0.078	Epithelial_cells	SELENOT
CISD1	0.654	0.433625468470307	0.308	2.28502035512866	0.366	0.054	Epithelial_cells	CISD1
NANS	0.654	0.443645291306784	0.308	1.70716859569363	0.43	0.117	Epithelial_cells	NANS
SSBP1	0.654	0.411312938042091	0.308	0.968099104879813	0.632	0.332	Epithelial_cells	SSBP1
GNL3	0.654	0.574466003520859	0.308	1.63652477291998	0.489	0.177	Epithelial_cells	GNL3
SNRPD3	0.653	0.434347371824695	0.306	1.04679353053192	0.62	0.316	Epithelial_cells	SNRPD3
DDT	0.653	0.487859366532367	0.306	1.13171910612579	0.624	0.335	Epithelial_cells	DDT
MIF	0.653	0.508968615669161	0.306	0.864371369301057	0.854	0.694	Epithelial_cells	MIF
SMARCA4	0.653	0.445329764887414	0.306	1.69574468570395	0.432	0.12	Epithelial_cells	SMARCA4
PMEPA1	0.653	0.50142421621594	0.306	2.6003236073607	0.356	0.046	Epithelial_cells	PMEPA1
VKORC1	0.653	0.404960673522957	0.306	1.85925505902465	0.384	0.071	Epithelial_cells	VKORC1
SQLE	0.653	0.632431344392343	0.306	2.47008713302281	0.386	0.08	Epithelial_cells	SQLE
EDN1	0.653	0.811052463165288	0.306	5.04334508829212	0.315	0.009	Epithelial_cells	EDN1
RPL31	0.653	0.404282335542129	0.306	0.616286524518287	0.969	0.913	Epithelial_cells	RPL31
GNG5	0.653	0.34198664347769	0.306	0.682650614405814	0.754	0.445	Epithelial_cells	GNG5
HOOK2	0.652	0.414543271615265	0.304	1.5370509588532	0.435	0.119	Epithelial_cells	HOOK2
CDH1	0.652	0.523290667687391	0.304	5.63303535165646	0.309	0.005	Epithelial_cells	CDH1
KLF5	0.652	0.598211950420332	0.304	3.68221223031158	0.331	0.026	Epithelial_cells	KLF5
CTSV	0.652	0.620314254178446	0.304	5.43643891229445	0.31	0.007	Epithelial_cells	CTSV
SRPK1	0.652	0.439625873709634	0.304	1.77674695263022	0.42	0.107	Epithelial_cells	SRPK1
HNRNPD	0.652	0.386035617325214	0.304	0.937442724281415	0.616	0.305	Epithelial_cells	HNRNPD
RBP1	0.652	0.694496645692084	0.304	4.90461689745219	0.316	0.013	Epithelial_cells	RBP1
SUMO1	0.652	0.38882227136283	0.304	0.868424246971792	0.673	0.382	Epithelial_cells	SUMO1
DYNC1I2	0.652	0.416951522511137	0.304	1.76991993356945	0.403	0.09	Epithelial_cells	DYNC1I2
TYMP	0.651	0.293790847371971	0.302	0.639718504542602	0.571	0.235	Epithelial_cells	TYMP
DPM1	0.651	0.424176178573654	0.302	1.53698099890238	0.442	0.133	Epithelial_cells	DPM1
DSC2	0.651	0.61431631097048	0.302	4.8891186218117	0.315	0.013	Epithelial_cells	DSC2
AZGP1	0.651	1.47317579519989	0.302	6.90487561923443	0.308	0.008	Epithelial_cells	AZGP1
DDR1	0.651	0.51215869377748	0.302	5.13449019253562	0.31	0.007	Epithelial_cells	DDR1
NOP16	0.651	0.59048195372164	0.302	2.16376756854985	0.395	0.091	Epithelial_cells	NOP16
LPP	0.651	0.445089676731461	0.302	1.44473400750397	0.46	0.15	Epithelial_cells	LPP
SERPINE2	0.651	0.54237	0.302	2.13707828085223	0.341	0.034	Epithelial_cells	SERPINE2
NDUFS5	0.651	0.389749743655107	0.302	0.72387061772173	0.804	0.574	Epithelial_cells	NDUFS5
PDXK	0.65	0.45450711378223	0.3	1.75891461634884	0.419	0.115	Epithelial_cells	PDXK
NDUFA11	0.65	0.36733326608101	0.3	0.881088640619468	0.626	0.325	Epithelial_cells	NDUFA11
SAA2	0.65	0.982957234533567	0.3	6.38350078731716	0.305	0.006	Epithelial_cells	SAA2
NDUFB9	0.65	0.615067791713544	0.3	1.18100266825157	0.747	0.503	Epithelial_cells	NDUFB9
CCT6A	0.65	0.467070340254462	0.3	1.17816209304401	0.574	0.268	Epithelial_cells	CCT6A
PSMD2	0.65	0.419201963381609	0.3	1.24857798529028	0.505	0.196	Epithelial_cells	PSMD2
DBI	0.65	0.743787926702022	0.3	1.40984524357791	0.695	0.443	Epithelial_cells	DBI
CCT4	0.65	0.409673652403399	0.3	0.949794575999978	0.643	0.345	Epithelial_cells	CCT4
YWHAQ	0.65	0.355149864602933	0.3	0.738714441058427	0.723	0.418	Epithelial_cells	YWHAQ
RPS19BP1	0.649	0.373566697955936	0.298	0.922914348385795	0.615	0.31	Epithelial_cells	RPS19BP1
ECHS1	0.649	0.4540978762636	0.298	1.79183469194642	0.412	0.11	Epithelial_cells	ECHS1
PSAT1	0.649	0.548170176110924	0.298	4.08596816584131	0.315	0.016	Epithelial_cells	PSAT1
TCEAL9	0.649	0.548940615806324	0.298	2.17735642011595	0.355	0.052	Epithelial_cells	TCEAL9
PAICS	0.649	0.434393365803437	0.298	2.26902036370422	0.367	0.065	Epithelial_cells	PAICS
TSTD1	0.649	0.571762992219837	0.298	1.37970690628607	0.549	0.27	Epithelial_cells	TSTD1
MYL12A	0.648	0.332248756281175	0.296	0.537827668158795	0.903	0.777	Epithelial_cells	MYL12A
WDR45B	0.648	0.464826332455405	0.296	1.5816500448687	0.446	0.146	Epithelial_cells	WDR45B
KRT23	0.648	0.824233692137304	0.296	6.13595246573041	0.301	0.005	Epithelial_cells	KRT23
GABARAPL2	0.648	0.343271341232278	0.296	0.788725877698164	0.644	0.342	Epithelial_cells	GABARAPL2
METTL26	0.648	0.394753462188164	0.296	2.2281348470313	0.343	0.042	Epithelial_cells	METTL26
SAV1	0.648	0.447345413706265	0.296	2.49690373883023	0.348	0.049	Epithelial_cells	SAV1
LAMP1	0.648	0.660946913573878	0.296	1.55424500696222	0.54	0.267	Epithelial_cells	LAMP1
RCN1	0.648	0.469708637866727	0.296	2.10134199196007	0.377	0.077	Epithelial_cells	RCN1
GGH	0.648	0.693829684621822	0.296	4.03240625651442	0.316	0.022	Epithelial_cells	GGH
H2AFY	0.648	0.354454945965074	0.296	0.870288606318701	0.608	0.294	Epithelial_cells	H2AFY
SDHC	0.648	0.449038422629174	0.296	1.30181119781805	0.502	0.205	Epithelial_cells	SDHC
RRP1	0.647	0.438608993252977	0.294	2.1779069368281	0.365	0.067	Epithelial_cells	RRP1
CCT8	0.647	0.414144196369405	0.294	1.01672862152048	0.596	0.302	Epithelial_cells	CCT8
SMTN	0.647	0.482076010898314	0.294	3.43663330733205	0.318	0.024	Epithelial_cells	SMTN
UQCR10	0.647	0.490908336894023	0.294	0.978901618494607	0.71	0.462	Epithelial_cells	UQCR10
AC020916.1	0.647	0.41625192794382	0.294	1.52134940382255	0.359	0.058	Epithelial_cells	AC020916.1
TIMM44	0.647	0.461462331696599	0.294	2.16640074865175	0.374	0.076	Epithelial_cells	TIMM44
CNPY2	0.647	0.405074477080029	0.294	1.52334686529957	0.422	0.12	Epithelial_cells	CNPY2
BAG1	0.647	0.373801650257447	0.294	1.05462807681108	0.539	0.232	Epithelial_cells	BAG1
BEX3	0.647	0.546674486828971	0.294	2.62877140121868	0.333	0.037	Epithelial_cells	BEX3
PLS3	0.646	0.619756856960779	0.292	3.62616749561773	0.317	0.024	Epithelial_cells	PLS3
AMD1	0.646	0.425526660876631	0.292	1.08141617477421	0.555	0.254	Epithelial_cells	AMD1
SUB1	0.646	0.405944219861509	0.292	0.684429090064736	0.873	0.723	Epithelial_cells	SUB1
TMEM45A	0.646	0.842833257419495	0.292	4.93952774318984	0.305	0.013	Epithelial_cells	TMEM45A
RBM8A	0.646	0.353219930173529	0.292	0.694689693956762	0.761	0.491	Epithelial_cells	RBM8A
NECTIN2	0.645	0.458770872309327	0.29	2.93336062670127	0.324	0.033	Epithelial_cells	NECTIN2
CXCL16	0.645	0.314239369336579	0.29	1.15116770208456	0.406	0.101	Epithelial_cells	CXCL16
MESD	0.645	0.389667302724137	0.29	2.07616776553772	0.344	0.049	Epithelial_cells	MESD
PEBP1	0.645	0.406064112022815	0.29	0.839473595726156	0.714	0.448	Epithelial_cells	PEBP1
SNRPF	0.645	0.383902641985797	0.29	0.853828876921221	0.67	0.389	Epithelial_cells	SNRPF
TATDN1	0.645	0.413469005612573	0.29	1.69652940137663	0.397	0.101	Epithelial_cells	TATDN1
PSMD14	0.645	0.389849788605721	0.29	1.27324916395668	0.469	0.167	Epithelial_cells	PSMD14
AP2M1	0.644	0.405916819163385	0.288	0.973066325421316	0.61	0.32	Epithelial_cells	AP2M1
IMPDH2	0.644	0.422809332845143	0.288	1.34277618444684	0.475	0.183	Epithelial_cells	IMPDH2
CNIH4	0.644	0.387920368983245	0.288	1.29327433739697	0.462	0.164	Epithelial_cells	CNIH4
PTTG1IP	0.643	0.372126366800327	0.286	1.32038688741909	0.437	0.141	Epithelial_cells	PTTG1IP
BTG3	0.643	0.37558845055505	0.286	0.994056886697332	0.538	0.234	Epithelial_cells	BTG3
COMT	0.643	0.411645813000078	0.286	1.47040222149207	0.426	0.134	Epithelial_cells	COMT
NEDD4L	0.643	0.615591478811744	0.286	4.28354139793674	0.303	0.018	Epithelial_cells	NEDD4L
TXNL1	0.643	0.374792460506351	0.286	1.03883984156172	0.535	0.238	Epithelial_cells	TXNL1
CFDP1	0.643	0.379868478025948	0.286	1.33292894275191	0.449	0.152	Epithelial_cells	CFDP1
MDK	0.643	1.06949336192953	0.286	4.14286961621773	0.314	0.029	Epithelial_cells	MDK
EXOSC4	0.643	0.415814397239999	0.286	2.39946948232776	0.342	0.052	Epithelial_cells	EXOSC4
RPF2	0.643	0.431140286289191	0.286	1.91739540681094	0.372	0.08	Epithelial_cells	RPF2
DPY30	0.643	0.375521118871405	0.286	1.42685711378842	0.422	0.123	Epithelial_cells	DPY30
MINOS1	0.643	0.375177715436609	0.286	0.882517675973641	0.619	0.327	Epithelial_cells	MINOS1
HES4	0.643	0.427241335184948	0.286	2.16416622059695	0.335	0.044	Epithelial_cells	HES4
MT-CO3	0.642	0.505042696663378	0.284	0.740435805177521	0.976	0.983	Epithelial_cells	MT-CO3
TMEM208	0.642	0.366022870348438	0.284	1.21241130414117	0.468	0.171	Epithelial_cells	TMEM208
TMED3	0.642	0.392830936528966	0.284	1.51896094135596	0.414	0.123	Epithelial_cells	TMED3
TFDP1	0.642	0.611039261323893	0.284	2.70356844099164	0.344	0.063	Epithelial_cells	TFDP1
SRSF9	0.642	0.369598547961638	0.284	0.949739328865695	0.566	0.271	Epithelial_cells	SRSF9
CTBP2	0.642	0.426554660665734	0.284	2.44156529096344	0.339	0.051	Epithelial_cells	CTBP2
NDUFB6	0.642	0.384693925660775	0.284	1.14074896194997	0.509	0.217	Epithelial_cells	NDUFB6
PUM3	0.642	0.504859139556332	0.284	1.72025050846036	0.422	0.133	Epithelial_cells	PUM3
PDIA6	0.642	0.382488348908414	0.284	0.975215479179524	0.555	0.257	Epithelial_cells	PDIA6
C19orf53	0.641	0.383308718467074	0.282	0.76443526671646	0.739	0.5	Epithelial_cells	C19orf53
PSMD11	0.641	0.413749255600145	0.282	1.19191564978107	0.504	0.215	Epithelial_cells	PSMD11
MLF2	0.641	0.36691489220669	0.282	0.95321672905046	0.578	0.29	Epithelial_cells	MLF2
CETN2	0.641	0.499641346455214	0.282	2.73753686938211	0.328	0.045	Epithelial_cells	CETN2
CSNK1A1	0.641	0.466273137618242	0.282	1.02615178505194	0.646	0.365	Epithelial_cells	CSNK1A1
EIF4E	0.641	0.468145514209663	0.282	1.2079826659564	0.508	0.219	Epithelial_cells	EIF4E
PFN2	0.641	0.610938438409967	0.282	4.12183653960404	0.303	0.022	Epithelial_cells	PFN2
RBP7	0.641	0.43733474524625	0.282	1.74822865929513	0.336	0.05	Epithelial_cells	RBP7
MRPL20	0.641	0.356033658689436	0.282	0.878395286433608	0.601	0.313	Epithelial_cells	MRPL20
ADRM1	0.64	0.354441077455454	0.28	0.890576306357886	0.583	0.295	Epithelial_cells	ADRM1
THBS1	0.64	0.535370676785026	0.28	1.21793538115043	0.394	0.104	Epithelial_cells	THBS1
RAB7A	0.64	0.356289279921138	0.28	0.767647809323031	0.683	0.403	Epithelial_cells	RAB7A
IFRD2	0.64	0.42203977655081	0.28	1.85355566894806	0.375	0.089	Epithelial_cells	IFRD2
RTF2	0.639	0.380417447952848	0.278	2.17236888258894	0.33	0.047	Epithelial_cells	RTF2
ARPP19	0.639	0.371022528073802	0.278	1.05584927400167	0.526	0.233	Epithelial_cells	ARPP19
C8orf33	0.639	0.393536870908462	0.278	1.55536124526133	0.398	0.111	Epithelial_cells	C8orf33
CLPTM1L	0.639	0.525489387004914	0.278	2.8644880215003	0.323	0.045	Epithelial_cells	CLPTM1L
FAM136A	0.639	0.413430464182676	0.278	1.55864	0.409	0.124	Epithelial_cells	FAM136A
FDPS	0.639	0.455853970270042	0.278	1.52045485879009	0.433	0.152	Epithelial_cells	FDPS
LMO4	0.639	0.470964285033445	0.278	1.70953440335591	0.39	0.107	Epithelial_cells	LMO4
AP2S1	0.638	0.323379480140336	0.276	0.810587954134754	0.569	0.274	Epithelial_cells	AP2S1
FAM96B	0.638	0.335179740471299	0.276	0.777374013029665	0.639	0.358	Epithelial_cells	FAM96B
CCT2	0.638	0.469467163595699	0.276	1.13141884732646	0.56	0.29	Epithelial_cells	CCT2
CHMP5	0.638	0.376159925389564	0.276	1.23912239458408	0.44	0.154	Epithelial_cells	CHMP5
FABP5	0.638	0.293514150897789	0.276	0.735972666490497	0.433	0.144	Epithelial_cells	FABP5
FGFR1	0.638	0.518142375643765	0.276	2.06912920644744	0.341	0.06	Epithelial_cells	FGFR1
DYNLT1	0.638	0.361682630258809	0.276	0.839169611216027	0.615	0.338	Epithelial_cells	DYNLT1
SYNCRIP	0.638	0.370625400814928	0.276	1.01100847971187	0.538	0.244	Epithelial_cells	SYNCRIP
TMA16	0.638	0.404956392649758	0.276	2.23122357650158	0.338	0.059	Epithelial_cells	TMA16
UAP1	0.638	0.356083904791779	0.276	1.20743320883701	0.422	0.132	Epithelial_cells	UAP1
ATP1A1	0.638	0.359849827849671	0.276	0.868222142721597	0.586	0.302	Epithelial_cells	ATP1A1
NORAD	0.637	0.375037980562135	0.274	2.02489397195338	0.329	0.049	Epithelial_cells	NORAD
DCTPP1	0.637	0.428229624624711	0.274	1.97171568583135	0.36	0.081	Epithelial_cells	DCTPP1
NDRG2	0.637	0.505489125090609	0.274	3.27045412873797	0.303	0.029	Epithelial_cells	NDRG2
SERPINH1	0.637	0.427557168806527	0.274	1.78145364221213	0.333	0.053	Epithelial_cells	SERPINH1
POLR2K	0.637	0.434989166838639	0.274	1.08120404034919	0.555	0.275	Epithelial_cells	POLR2K
PDAP1	0.637	0.349630122635775	0.274	0.989991448477211	0.529	0.243	Epithelial_cells	PDAP1
CBX3	0.637	0.367831844236254	0.274	0.882582601422223	0.606	0.323	Epithelial_cells	CBX3
LSM2	0.637	0.406552764806795	0.274	1.31168314065092	0.442	0.161	Epithelial_cells	LSM2
CHMP2B	0.637	0.382536679554214	0.274	1.19081126628691	0.48	0.194	Epithelial_cells	CHMP2B
IDH2	0.636	0.719213646873265	0.272	1.82599092059787	0.461	0.212	Epithelial_cells	IDH2
NUDT5	0.636	0.414371680146383	0.272	1.66196667392682	0.384	0.106	Epithelial_cells	NUDT5
CD81	0.636	0.411949485837515	0.272	1.51865868486728	0.391	0.111	Epithelial_cells	CD81
NSD3	0.636	0.383879288860796	0.272	2.00980864235483	0.326	0.049	Epithelial_cells	NSD3
CXCL2	0.636	0.325867794923709	0.272	0.564952242028646	0.405	0.118	Epithelial_cells	CXCL2
NDUFA6	0.635	0.350172136303796	0.27	0.783121317603822	0.646	0.375	Epithelial_cells	NDUFA6
H1F0	0.635	0.499138007512348	0.27	2.78062254410603	0.304	0.033	Epithelial_cells	H1F0
TOMM40	0.635	0.411412133123615	0.27	1.48065357306079	0.415	0.137	Epithelial_cells	TOMM40
TMEM106C	0.635	0.533298314573042	0.27	2.51522853398924	0.329	0.058	Epithelial_cells	TMEM106C
DCUN1D5	0.635	0.373210682295813	0.27	1.46648311671089	0.396	0.118	Epithelial_cells	DCUN1D5
DCAF13	0.635	0.392247749908228	0.27	1.54197978902982	0.385	0.108	Epithelial_cells	DCAF13
RAB2A	0.635	0.405794652623757	0.27	0.908823407231871	0.639	0.378	Epithelial_cells	RAB2A
PIN4	0.635	0.390378173153846	0.27	1.56307860435173	0.387	0.11	Epithelial_cells	PIN4
CAV1	0.635	0.951479335232854	0.27	3.08744884101483	0.309	0.039	Epithelial_cells	CAV1
RPL7L1	0.635	0.375555595915802	0.27	1.18068639186602	0.472	0.187	Epithelial_cells	RPL7L1
THOC7	0.635	0.340111110621665	0.27	1.08746873433689	0.474	0.191	Epithelial_cells	THOC7
ILF2	0.635	0.412357753819373	0.27	0.946317909575169	0.622	0.355	Epithelial_cells	ILF2
ID3	0.635	0.559913453054238	0.27	1.32651989133799	0.379	0.1	Epithelial_cells	ID3
LYPD3	0.634	0.551626714095983	0.268	3.14816219070006	0.308	0.039	Epithelial_cells	LYPD3
SNRPB	0.634	0.436136103372048	0.268	0.840422339222271	0.737	0.52	Epithelial_cells	SNRPB
P4HB	0.634	0.416910367782132	0.268	0.874726551611983	0.666	0.412	Epithelial_cells	P4HB
SPHK1	0.634	0.450975345155448	0.268	1.70746524651936	0.349	0.075	Epithelial_cells	SPHK1
PSMB3	0.634	0.309105445706215	0.268	0.687615316533067	0.655	0.38	Epithelial_cells	PSMB3
VPS35	0.634	0.353165147082726	0.268	1.41036649248727	0.406	0.128	Epithelial_cells	VPS35
RAMMET	0.634	0.345194447982369	0.268	2.27811191491973	0.306	0.035	Epithelial_cells	RAMMET
PDHA1	0.634	0.370065292502681	0.268	1.84587668992085	0.348	0.075	Epithelial_cells	PDHA1
GLO1	0.634	0.375826376797698	0.268	1.33326402274505	0.428	0.152	Epithelial_cells	GLO1
USP53	0.634	0.62100493373088	0.268	2.57133454681446	0.342	0.075	Epithelial_cells	USP53
CMPK1	0.634	0.353030799364584	0.268	0.959094737183809	0.508	0.233	Epithelial_cells	CMPK1
PSMG1	0.633	0.44189383645885	0.266	2.43688857754891	0.322	0.054	Epithelial_cells	PSMG1
ROMO1	0.633	0.334707174863931	0.266	0.830971663965502	0.593	0.316	Epithelial_cells	ROMO1
RDX	0.633	0.329229816918714	0.266	1.3031402958053	0.37	0.095	Epithelial_cells	RDX
SLC3A2	0.633	0.540911760880966	0.266	1.13757815113525	0.609	0.354	Epithelial_cells	SLC3A2
COX6C	0.633	0.644648945208155	0.266	1.11116664242332	0.813	0.666	Epithelial_cells	COX6C
NDUFB2	0.633	0.305502834076019	0.266	0.638655027630243	0.697	0.435	Epithelial_cells	NDUFB2
MRPL47	0.633	0.32913126964872	0.266	0.964019749493043	0.505	0.225	Epithelial_cells	MRPL47
UTP11	0.633	0.396572489927714	0.266	2.53988753241306	0.306	0.037	Epithelial_cells	UTP11
MAFF	0.632	0.358715136107034	0.264	1.00101518108943	0.464	0.18	Epithelial_cells	MAFF
FERMT2	0.632	0.437464558755963	0.264	2.45431061440768	0.305	0.038	Epithelial_cells	FERMT2
MRPL13	0.632	0.402389032978858	0.264	1.50888911047204	0.397	0.128	Epithelial_cells	MRPL13
NBEAL1	0.632	0.328139560064334	0.264	1.07055798574102	0.43	0.154	Epithelial_cells	NBEAL1
CCT7	0.632	0.338107156594913	0.264	0.902921389498167	0.549	0.274	Epithelial_cells	CCT7
UGP2	0.632	0.333558080877159	0.264	0.950101951536363	0.489	0.21	Epithelial_cells	UGP2
NAP1L1	0.631	0.348402183317795	0.262	0.632715282726806	0.794	0.575	Epithelial_cells	NAP1L1
LTBR	0.631	0.375996523101047	0.262	2.40475269967851	0.313	0.05	Epithelial_cells	LTBR
PCBD1	0.631	0.393580729958352	0.262	2.02736594058592	0.336	0.071	Epithelial_cells	PCBD1
DDAH2	0.631	0.373948819222952	0.262	1.65886888271593	0.357	0.09	Epithelial_cells	DDAH2
MZT2B	0.631	0.354491066028986	0.262	0.731620899244422	0.684	0.456	Epithelial_cells	MZT2B
NBL1	0.631	0.459243298098378	0.262	2.20430715880892	0.308	0.043	Epithelial_cells	NBL1
CBR1	0.63	0.371349811851732	0.26	1.97573308415249	0.33	0.067	Epithelial_cells	CBR1
GNAS	0.63	0.317569586805567	0.26	0.689177561474839	0.669	0.401	Epithelial_cells	GNAS
NOP56	0.63	0.450483799570309	0.26	1.29429507312576	0.448	0.18	Epithelial_cells	NOP56
TEX30	0.63	0.509735388971066	0.26	2.55880057020744	0.314	0.053	Epithelial_cells	TEX30
REEP3	0.63	0.356979642179967	0.26	1.62949451901661	0.361	0.095	Epithelial_cells	REEP3
ANXA1	0.63	0.465102272001147	0.26	0.805324931122005	0.722	0.486	Epithelial_cells	ANXA1
MRPS33	0.63	0.338320631541736	0.26	1.41467865134369	0.386	0.116	Epithelial_cells	MRPS33
SSB	0.63	0.33724357652976	0.26	0.815355102445104	0.598	0.325	Epithelial_cells	SSB
ERH	0.629	0.31952415235426	0.258	0.680077640201052	0.689	0.438	Epithelial_cells	ERH
PSMA3	0.629	0.344017760039477	0.258	0.927522926725045	0.515	0.25	Epithelial_cells	PSMA3
PRDX3	0.629	0.361639455182683	0.258	1.38393648672153	0.386	0.12	Epithelial_cells	PRDX3
TMEM258	0.629	0.375579766987122	0.258	0.753726474746542	0.71	0.48	Epithelial_cells	TMEM258
MDH2	0.629	0.388951031947291	0.258	0.877028735079694	0.628	0.382	Epithelial_cells	MDH2
MRPL3	0.629	0.319264469765378	0.258	1.09687873620366	0.447	0.173	Epithelial_cells	MRPL3
PPP1CB	0.629	0.445244854581151	0.258	1.03125664661341	0.577	0.311	Epithelial_cells	PPP1CB
ST13	0.628	0.301006908173448	0.256	0.615400157364914	0.726	0.482	Epithelial_cells	ST13
RSL24D1	0.628	0.357989954032963	0.256	0.701462150875125	0.744	0.522	Epithelial_cells	RSL24D1
NEDD8	0.628	0.302812330279932	0.256	0.67689756199124	0.648	0.388	Epithelial_cells	NEDD8
UBE2V2	0.628	0.318354896577015	0.256	1.15414088048102	0.415	0.146	Epithelial_cells	UBE2V2
MSMO1	0.628	0.425266131512322	0.256	1.96991779686348	0.335	0.073	Epithelial_cells	MSMO1
DDX18	0.628	0.356898618599075	0.256	0.846650410838337	0.593	0.325	Epithelial_cells	DDX18
CHTOP	0.628	0.314364035602243	0.256	1.21700453746091	0.402	0.134	Epithelial_cells	CHTOP
SLC39A6	0.627	0.448283684546305	0.254	2.05383546205312	0.334	0.077	Epithelial_cells	SLC39A6
TMED2	0.627	0.389745810530063	0.254	0.873116696480966	0.628	0.373	Epithelial_cells	TMED2
EIF3E	0.627	0.36527880103753	0.254	0.6385929658852	0.812	0.652	Epithelial_cells	EIF3E
MRPS26	0.626	0.326855589911375	0.252	1.3110223451323	0.387	0.122	Epithelial_cells	MRPS26
KPNA2	0.626	0.381740959610566	0.252	1.36777525460611	0.384	0.124	Epithelial_cells	KPNA2
OAZ2	0.626	0.339501324448318	0.252	1.43671866331172	0.362	0.103	Epithelial_cells	OAZ2
PPIF	0.626	0.249166423845823	0.252	0.813374250003735	0.415	0.145	Epithelial_cells	PPIF
DDIT4	0.626	1.48161651434482	0.252	2.51794664069785	0.59	0.408	Epithelial_cells	DDIT4
PTS	0.626	0.339314659260275	0.252	1.22136558340616	0.417	0.152	Epithelial_cells	PTS
FOSL1	0.626	0.579730192061437	0.252	2.39007978528595	0.304	0.051	Epithelial_cells	FOSL1
GARS	0.626	0.360663838303947	0.252	1.14747024584846	0.441	0.181	Epithelial_cells	GARS
RPL26L1	0.626	0.318945033588876	0.252	1.45995346368701	0.362	0.1	Epithelial_cells	RPL26L1
PARP1	0.626	0.37225658394614	0.252	1.24498620286757	0.416	0.155	Epithelial_cells	PARP1
FTL	0.985	2.47422936260323	0.97	3.60081871138421	1	0.954	Macrophage	FTL
CTSB1	0.978	2.50766790975253	0.956	4.39023611336802	0.988	0.266	Macrophage	CTSB
NPC2	0.977	2.03229090942331	0.954	3.49741527228657	0.994	0.361	Macrophage	NPC2
C1QA	0.975	3.35510846980675	0.95	7.34071863522503	0.956	0.016	Macrophage	C1QA
HLA-DRA	0.972	2.74306328120414	0.944	4.13249729668665	1	0.323	Macrophage	HLA-DRA
APOE	0.969	3.80019834163711	0.938	6.27041328054221	0.96	0.117	Macrophage	APOE
CTSZ	0.969	2.17163600550921	0.938	4.77820721655786	0.969	0.129	Macrophage	CTSZ
C1QB	0.964	3.33584054352002	0.928	7.31659369405313	0.935	0.013	Macrophage	C1QB
FCER1G	0.962	2.17808707640174	0.924	3.66438639609641	0.991	0.166	Macrophage	FCER1G
C1QC	0.961	3.11361384839257	0.922	7.32428980025758	0.928	0.012	Macrophage	C1QC
PSAP	0.959	2.0199607575492	0.918	3.22993794258953	0.994	0.525	Macrophage	PSAP
CTSD	0.951	2.59985476923402	0.902	4.33218988292515	0.969	0.35	Macrophage	CTSD
APOC1	0.949	3.41566396232713	0.898	6.55248043542824	0.91	0.031	Macrophage	APOC1
GLUL	0.945	1.92306933848402	0.89	3.6414459810923	0.96	0.233	Macrophage	GLUL
GRN	0.942	2.04853664359651	0.884	4.12761779020858	0.931	0.171	Macrophage	GRN
HLA-DPB1	0.942	2.13599841253781	0.884	3.38575490490124	0.978	0.373	Macrophage	HLA-DPB1
HLA-DPA1	0.94	2.2561055381179	0.88	3.60061845646623	0.96	0.347	Macrophage	HLA-DPA1
TYROBP	0.937	1.80565814833127	0.874	2.85107776935767	0.994	0.22	Macrophage	TYROBP
LYZ	0.928	2.0409286757086	0.856	3.14731578261034	0.972	0.128	Macrophage	LYZ
CD74	0.927	1.77641846086546	0.854	2.61108844826146	1	0.72	Macrophage	CD74
AIF1	0.924	1.81758037421119	0.848	3.22558692486377	0.947	0.154	Macrophage	AIF1
CST3	0.923	1.62234271952618	0.846	2.57877663700748	0.991	0.281	Macrophage	CST3
CD68	0.919	1.78966536523983	0.838	3.68981541287414	0.907	0.108	Macrophage	CD68
TYMP1	0.917	1.5691352349828	0.834	2.8391637697514	0.963	0.286	Macrophage	TYMP
HLA-DRB1	0.917	1.87713032499482	0.834	2.95118861174832	0.972	0.356	Macrophage	HLA-DRB1
HLA-DQA1	0.913	1.82851636106483	0.826	3.28549875563448	0.931	0.187	Macrophage	HLA-DQA1
MS4A6A	0.91	1.92154659678263	0.82	4.62642634853624	0.86	0.057	Macrophage	MS4A6A
ATP5F1E1	0.904	1.33239111987272	0.808	2.17814296261525	0.975	0.319	Macrophage	ATP5F1E
TMSB4X	0.904	1.17277281702613	0.808	1.70603952177884	1	0.972	Macrophage	TMSB4X
HLA-DQB1	0.904	1.91996193310324	0.808	3.3525658836293	0.922	0.22	Macrophage	HLA-DQB1
CD14	0.902	1.91547830011439	0.804	4.57835455157656	0.85	0.062	Macrophage	CD14
CAPG1	0.902	1.70323580390018	0.804	3.48952545726371	0.885	0.191	Macrophage	CAPG
CTSL	0.901	1.94792223483871	0.802	3.63334778224411	0.879	0.123	Macrophage	CTSL
GPNMB	0.897	2.04390664343069	0.794	5.32595250330578	0.822	0.051	Macrophage	GPNMB
MARCKS	0.896	1.47623665019547	0.792	3.02656229734006	0.91	0.184	Macrophage	MARCKS
LGALS1	0.894	1.32646853836626	0.788	2.08072517147563	0.988	0.492	Macrophage	LGALS1
FCGRT	0.894	1.44998784906684	0.788	3.30093204449893	0.882	0.172	Macrophage	FCGRT
CD631	0.894	1.30577570979018	0.788	2.14022295397196	0.988	0.413	Macrophage	CD63
HLA-DMA	0.893	1.58822079855507	0.786	3.26540501561343	0.879	0.176	Macrophage	HLA-DMA
CTSS	0.893	1.38594455666217	0.786	2.47390732445691	0.938	0.282	Macrophage	CTSS
TMEM176B	0.892	1.61564999059209	0.784	3.88450191196543	0.847	0.103	Macrophage	TMEM176B
ATOX11	0.892	1.46081638439079	0.784	3.1428415270018	0.903	0.22	Macrophage	ATOX1
LGMN	0.888	1.85833820277699	0.776	4.83912697625961	0.819	0.087	Macrophage	LGMN
LY96	0.888	1.44133017094795	0.776	4.32797784812787	0.822	0.068	Macrophage	LY96
CTSC	0.887	1.73915173274033	0.774	3.29599322492649	0.897	0.273	Macrophage	CTSC
ASAH1	0.887	1.34323296753703	0.774	2.77872333317594	0.897	0.234	Macrophage	ASAH1
RNASE1	0.884	2.74790941420121	0.768	6.36349884336185	0.782	0.028	Macrophage	RNASE1
FCGR2A	0.884	1.8292161566246	0.768	5.13715073393278	0.798	0.046	Macrophage	FCGR2A
FCGR3A	0.878	1.72028945894554	0.756	3.55022162792869	0.835	0.114	Macrophage	FCGR3A
VAMP8	0.877	1.19634957327927	0.754	2.26108935363876	0.922	0.394	Macrophage	VAMP8
S100A111	0.876	1.17395382677716	0.752	1.82381902088127	0.988	0.525	Macrophage	S100A11
CYBA	0.874	1.09604578585918	0.748	1.74932653736611	0.972	0.644	Macrophage	CYBA
HLA-DMB	0.874	1.56122448300068	0.748	3.91952229871422	0.807	0.091	Macrophage	HLA-DMB
CD811	0.872	1.27592151207231	0.744	3.20989727234078	0.841	0.152	Macrophage	CD81
MS4A7	0.87	1.5987061234879	0.74	4.57795719958799	0.779	0.048	Macrophage	MS4A7
SAT11	0.867	1.11130064461209	0.734	1.68245150521632	0.997	0.697	Macrophage	SAT1
LST1	0.867	1.0474178532278	0.734	2.18044558792029	0.869	0.116	Macrophage	LST1
TGFBI	0.865	1.48273984372741	0.73	3.90907953443471	0.794	0.084	Macrophage	TGFBI
FPR3	0.861	1.3832206662557	0.722	6.32064425131879	0.729	0.009	Macrophage	FPR3
TMEM176A	0.861	1.30253486693821	0.722	3.60949459568793	0.788	0.086	Macrophage	TMEM176A
CSTB1	0.859	0.927263867219988	0.718	1.48602681901724	0.963	0.43	Macrophage	CSTB
CREG1	0.859	1.29799730892038	0.718	3.47308739618977	0.798	0.127	Macrophage	CREG1
CTSH	0.858	1.21293572622274	0.716	3.09335658980126	0.819	0.135	Macrophage	CTSH
BRI31	0.858	1.16311	0.716	2.80646615360019	0.835	0.159	Macrophage	BRI3
C15orf48	0.857	1.4816180130026	0.714	2.99331532516656	0.804	0.103	Macrophage	C15orf48
GSN1	0.857	1.13600297870843	0.714	2.4892588439997	0.857	0.171	Macrophage	GSN
SDCBP	0.857	1.02186023583067	0.714	1.92554962489071	0.925	0.421	Macrophage	SDCBP
MS4A4A	0.856	1.47290708598909	0.712	6.60967227210327	0.72	0.01	Macrophage	MS4A4A
ATP6V1F	0.854	1.04986747373641	0.708	2.01023	0.907	0.408	Macrophage	ATP6V1F
TNFSF13B	0.851	1.31995829196309	0.702	3.87220250273137	0.757	0.064	Macrophage	TNFSF13B
CYBB	0.85	1.22677105614648	0.7	3.39321456394093	0.773	0.07	Macrophage	CYBB
RNF130	0.848	1.09805309326267	0.696	2.8350593556528	0.81	0.143	Macrophage	RNF130
OAZ1	0.846	0.730620468778606	0.692	1.15489886193321	0.988	0.772	Macrophage	OAZ1
HSPA1A	0.844	1.21140879513775	0.688	1.88011976966385	0.857	0.242	Macrophage	HSPA1A
FCGR1A	0.843	1.15956019888803	0.686	5.1986833144995	0.704	0.02	Macrophage	FCGR1A
DAB2	0.842	1.15522331783363	0.684	3.49418687708611	0.741	0.064	Macrophage	DAB2
TMSB10	0.842	0.625924792441351	0.684	0.919567915909558	1	0.971	Macrophage	TMSB10
ACP5	0.84	1.59598321082236	0.68	4.21486853428411	0.729	0.079	Macrophage	ACP5
FYB1	0.84	1.16418770482516	0.68	3.21575586204113	0.741	0.048	Macrophage	FYB1
PRDX11	0.837	1.14216295913542	0.674	1.94323047016307	0.941	0.418	Macrophage	PRDX1
SLCO2B1	0.835	1.17444156203766	0.67	7.54661287799473	0.673	0.003	Macrophage	SLCO2B1
RGS1	0.835	1.37986194980988	0.67	2.3414320074216	0.838	0.232	Macrophage	RGS1
MT-ND41	0.834	0.866118701943671	0.668	1.2890724350899	0.991	0.922	Macrophage	MT-ND4
PLD3	0.833	1.60160168646869	0.666	3.85612010677682	0.738	0.148	Macrophage	PLD3
PLAUR	0.83	1.25072005726061	0.66	2.4506837176975	0.801	0.173	Macrophage	PLAUR
RNASE6	0.83	1.22175477665281	0.66	4.60397248872452	0.692	0.037	Macrophage	RNASE6
MFSD1	0.83	1.06169375781921	0.66	3.04054731757286	0.738	0.103	Macrophage	MFSD1
HNMT	0.827	1.05744209504455	0.654	4.13419463965061	0.695	0.051	Macrophage	HNMT
MSR1	0.825	1.46522523230417	0.65	6.09423754428006	0.66	0.012	Macrophage	MSR1
LILRB4	0.824	1.18033588639983	0.648	4.97031404865043	0.67	0.027	Macrophage	LILRB4
FTH11	0.824	0.904212147716479	0.648	1.31404057199988	1	0.984	Macrophage	FTH1
CD163	0.822	1.29306723977621	0.644	5.55113591771217	0.66	0.019	Macrophage	CD163
MAFB1	0.821	1.03106772300572	0.642	2.16259643699019	0.791	0.145	Macrophage	MAFB
ATP5MG1	0.82	0.825791511045239	0.64	1.53115098208781	0.935	0.279	Macrophage	ATP5MG
SERPING1	0.82	1.14733007769619	0.64	3.51230310165197	0.695	0.059	Macrophage	SERPING1
MMP14	0.819	1.01375295832843	0.638	3.89631007551171	0.676	0.044	Macrophage	MMP14
GPX4	0.818	0.811477757794303	0.636	1.46344923681771	0.944	0.529	Macrophage	GPX4
SERF21	0.818	0.625882591924184	0.636	0.962077207179691	0.997	0.884	Macrophage	SERF2
KCTD12	0.817	1.0572888625123	0.634	3.88288186586619	0.679	0.049	Macrophage	KCTD12
SPI1	0.816	0.868437069428391	0.632	1.98557333994034	0.763	0.099	Macrophage	SPI1
FGL2	0.816	1.1988645652691	0.632	3.61850720335871	0.688	0.064	Macrophage	FGL2
TREM2	0.816	1.39773935620859	0.632	6.53568892525405	0.639	0.008	Macrophage	TREM2
ATP6V0E1	0.815	0.89994322780578	0.63	1.65878999003792	0.925	0.491	Macrophage	ATP6V0E1
LGALS31	0.813	0.991020045670548	0.626	1.76784893160052	0.897	0.328	Macrophage	LGALS3
IFITM31	0.813	0.990991371105672	0.626	1.77227199938632	0.86	0.296	Macrophage	IFITM3
YWHAH1	0.811	0.922727697980852	0.622	1.90537532041398	0.838	0.245	Macrophage	YWHAH
AC020656.1	0.811	1.84418392115288	0.622	5.3390984067632	0.636	0.013	Macrophage	AC020656.1
ATP5MF1	0.809	0.833260318234753	0.618	1.86894874172114	0.829	0.211	Macrophage	ATP5MF
HEXB	0.809	1.03434154900957	0.618	2.88157840124128	0.723	0.146	Macrophage	HEXB
HSPA1B	0.807	0.928743786299421	0.614	1.54255867390401	0.788	0.19	Macrophage	HSPA1B
ATP5ME1	0.807	0.816219791463023	0.614	1.76184539656307	0.847	0.22	Macrophage	ATP5ME
CXCL161	0.806	0.999315197887127	0.612	2.62686201177321	0.732	0.148	Macrophage	CXCL16
RAC11	0.805	0.804911032039475	0.61	1.4475589469352	0.91	0.422	Macrophage	RAC1
SLC16A3	0.804	0.994517705924012	0.608	2.91226131582805	0.704	0.108	Macrophage	SLC16A3
PYCARD	0.804	0.877603927522524	0.608	2.18163329843494	0.766	0.171	Macrophage	PYCARD
ATP5MD1	0.804	0.763765935479593	0.608	1.5108207961566	0.894	0.25	Macrophage	ATP5MD
GSTO1	0.803	0.78899177566411	0.606	1.66717209400958	0.826	0.266	Macrophage	GSTO1
FABP51	0.803	1.37055767310113	0.606	2.72307918798319	0.751	0.188	Macrophage	FABP5
LAIR1	0.802	0.8793569797946	0.604	3.21480225835387	0.673	0.067	Macrophage	LAIR1
ELOB1	0.802	0.781278121508854	0.604	1.5408621282236	0.875	0.256	Macrophage	ELOB
GM2A	0.802	1.01773326275827	0.604	4.34747020619287	0.639	0.04	Macrophage	GM2A
IFI6	0.801	1.38840247197382	0.602	2.61956056915148	0.763	0.215	Macrophage	IFI6
LAP3	0.8	0.967638921924596	0.6	2.48424728566241	0.745	0.182	Macrophage	LAP3
MNDA	0.798	1.12372680201795	0.596	3.88080217253099	0.639	0.043	Macrophage	MNDA
TIMP2	0.797	0.894821276656321	0.594	2.97568424184498	0.667	0.079	Macrophage	TIMP2
ATP5MPL1	0.797	0.781540416425995	0.594	1.69529156755103	0.819	0.221	Macrophage	ATP5MPL
RAB31	0.796	0.830879049570102	0.592	2.43590090195005	0.71	0.116	Macrophage	RAB31
DYNLL11	0.796	0.734746327623898	0.592	1.35669731254273	0.919	0.352	Macrophage	DYNLL1
SLC7A7	0.795	0.847413603248389	0.59	3.48136379364673	0.639	0.046	Macrophage	SLC7A7
BLOC1S1	0.795	0.821740850805359	0.59	1.99727847523895	0.782	0.224	Macrophage	BLOC1S1
ATP5MC21	0.794	0.737281438514362	0.588	1.5449450177998	0.838	0.232	Macrophage	ATP5MC2
AKR1A11	0.793	0.868335810292036	0.586	2.37170038524717	0.735	0.185	Macrophage	AKR1A1
ITM2B	0.791	0.864609877114821	0.582	1.37632980403417	0.975	0.773	Macrophage	ITM2B
C1orf162	0.791	1.00030830434101	0.582	2.53978124725422	0.707	0.145	Macrophage	C1orf162
ANXA21	0.79	0.660312072460356	0.58	1.06874853425288	0.96	0.446	Macrophage	ANXA2
AP2S11	0.789	0.781249976126238	0.578	1.6924333164295	0.832	0.32	Macrophage	AP2S1
JPT11	0.789	0.815742214127943	0.578	2.23087848749788	0.717	0.14	Macrophage	JPT1
NEAT11	0.789	0.857610713038731	0.578	1.31941829399163	0.953	0.622	Macrophage	NEAT1
CD86	0.789	0.905233525605225	0.578	3.98038428969925	0.614	0.036	Macrophage	CD86
NPL	0.789	0.915071053290312	0.578	5.05742580923145	0.595	0.019	Macrophage	NPL
CLEC7A	0.788	0.798511489654876	0.576	2.40673233575943	0.667	0.075	Macrophage	CLEC7A
SNX10	0.787	1.06758358921758	0.574	3.06743460638582	0.667	0.102	Macrophage	SNX10
SGK1	0.787	1.12231366789514	0.574	2.44238872771248	0.723	0.181	Macrophage	SGK1
LIPA	0.786	1.11457417065801	0.572	3.27166352701602	0.657	0.106	Macrophage	LIPA
ATP5PD1	0.784	0.793538945457205	0.568	2.16290720675257	0.713	0.148	Macrophage	ATP5PD
B2M	0.784	0.597906847388447	0.568	0.86866999867445	1	0.99	Macrophage	B2M
SELENOH1	0.784	0.709851309718857	0.568	1.9742999055962	0.72	0.146	Macrophage	SELENOH
HSPB12	0.783	1.23230784963446	0.566	1.97949814167456	0.86	0.392	Macrophage	HSPB1
CD53	0.781	0.69004870603033	0.562	1.46723521594023	0.844	0.315	Macrophage	CD53
ARPC51	0.78	0.670950664030638	0.56	1.30479149825161	0.897	0.432	Macrophage	ARPC5
PLTP	0.779	1.25486542963285	0.558	5.74168660268671	0.573	0.018	Macrophage	PLTP
ATP5MC31	0.779	0.664318230275652	0.558	1.36901087011333	0.822	0.226	Macrophage	ATP5MC3
PPT1	0.779	0.881955456946376	0.558	2.26058417989262	0.71	0.197	Macrophage	PPT1
CSF1R	0.778	0.903059466629274	0.556	4.2968038910643	0.583	0.028	Macrophage	CSF1R
GNAI2	0.778	0.690162453091165	0.556	1.55510755932592	0.816	0.283	Macrophage	GNAI2
STAT1	0.777	1.14428236161949	0.554	2.5001254004327	0.723	0.219	Macrophage	STAT1
ADA2	0.773	0.917904554973428	0.546	5.30881399959326	0.558	0.012	Macrophage	ADA2
BST2	0.773	0.70117328779748	0.546	1.61505336905979	0.779	0.245	Macrophage	BST2
DBI1	0.773	0.659804738622769	0.546	1.20389348767703	0.894	0.482	Macrophage	DBI
SMIM30	0.772	0.792867386084591	0.544	3.09256325613431	0.614	0.074	Macrophage	SMIM30
CTSA	0.771	0.717915418915974	0.542	1.80825124777216	0.685	0.163	Macrophage	CTSA
RPS27L1	0.771	0.703068628934549	0.542	1.35007	0.872	0.419	Macrophage	RPS27L
POMP1	0.771	0.74351643159474	0.542	1.3519350390559	0.91	0.513	Macrophage	POMP
RASSF4	0.77	0.939097409394544	0.54	3.68966118836062	0.589	0.052	Macrophage	RASSF4
PILRA	0.77	0.83598478538582	0.54	3.21229497351068	0.595	0.051	Macrophage	PILRA
PLAU	0.769	0.978279846102947	0.538	3.4400740314869	0.583	0.05	Macrophage	PLAU
LGALS3BP	0.768	0.859426188431797	0.536	2.71983339158609	0.632	0.109	Macrophage	LGALS3BP
IFI30	0.767	0.86669598558329	0.534	2.79307218182931	0.607	0.069	Macrophage	IFI30
TPP1	0.767	0.733569066356502	0.534	2.17440475943118	0.673	0.145	Macrophage	TPP1
CALHM6	0.767	0.953224783877968	0.534	5.40448997231021	0.545	0.011	Macrophage	CALHM6
PLA2G7	0.767	1.1247937690803	0.534	5.75958504564026	0.545	0.013	Macrophage	PLA2G7
ATP6V0B1	0.767	0.709980419868701	0.534	1.40536752928288	0.866	0.395	Macrophage	ATP6V0B
IGSF6	0.766	1.09146718907688	0.532	4.05983873204746	0.57	0.04	Macrophage	IGSF6
NOP101	0.766	0.764891370813065	0.532	1.55877470566312	0.838	0.362	Macrophage	NOP10
C3AR1	0.766	0.891947618908132	0.532	4.69713719332865	0.551	0.02	Macrophage	C3AR1
SCARB2	0.766	0.751491471221668	0.532	2.81723982593559	0.62	0.092	Macrophage	SCARB2
PLSCR11	0.766	0.747089167898296	0.532	2.0952150815957	0.682	0.16	Macrophage	PLSCR1
SCPEP1	0.765	0.800001024926802	0.53	2.57404873140375	0.636	0.116	Macrophage	SCPEP1
LAMP11	0.765	0.726513990411101	0.53	1.55573626985288	0.791	0.309	Macrophage	LAMP1
C4orf48	0.765	0.670011544977995	0.53	1.81749778612946	0.72	0.194	Macrophage	C4orf48
SRGN	0.764	0.760709200558338	0.528	1.16886077303063	0.988	0.638	Macrophage	SRGN
LHFPL2	0.764	0.788333411191375	0.528	3.52331031382592	0.573	0.046	Macrophage	LHFPL2
HEXA	0.762	0.745598709636214	0.524	2.11065014761433	0.688	0.179	Macrophage	HEXA
SOD21	0.762	0.538228999854909	0.524	0.878517368533751	0.91	0.43	Macrophage	SOD2
ATP5PF1	0.761	0.575731147562676	0.522	1.3135859073234	0.779	0.217	Macrophage	ATP5PF
ARHGAP18	0.761	0.744030689787024	0.522	3.14674049948455	0.567	0.043	Macrophage	ARHGAP18
NAGK	0.761	0.748859974660698	0.522	2.63017776621071	0.623	0.107	Macrophage	NAGK
LAMTOR21	0.761	0.710908266830899	0.522	2.07235279808879	0.685	0.176	Macrophage	LAMTOR2
IL4I1	0.76	0.944567320679965	0.52	4.53736426295416	0.539	0.02	Macrophage	IL4I1
CD91	0.76	0.718427727235397	0.52	1.47484798088849	0.735	0.198	Macrophage	CD9
NDUFB11	0.759	0.664142983156237	0.518	1.51692219115232	0.785	0.302	Macrophage	NDUFB1
LIMS1	0.759	0.526245796586246	0.518	1.24944250937023	0.738	0.224	Macrophage	LIMS1
ISG15	0.759	1.20950734453389	0.518	2.28276987574214	0.701	0.22	Macrophage	ISG15
QKI	0.758	0.746784340919004	0.516	2.35973907910883	0.645	0.139	Macrophage	QKI
OLR1	0.756	1.05284226811884	0.512	4.58767582955853	0.53	0.018	Macrophage	OLR1
VAMP5	0.756	1.07967469798593	0.512	2.54810091658984	0.679	0.196	Macrophage	VAMP5
ATP6V1B2	0.755	0.741559767578081	0.51	2.32155590353393	0.639	0.136	Macrophage	ATP6V1B2
SEM11	0.755	0.517486100881694	0.51	1.13392685402596	0.801	0.232	Macrophage	SEM1
C2	0.755	0.965467595531142	0.51	6.14296898920775	0.517	0.01	Macrophage	C2
GLRX	0.755	0.724445950357352	0.51	2.02412347442296	0.67	0.166	Macrophage	GLRX
IFI27	0.754	1.74260485394968	0.508	3.10908634475351	0.595	0.1	Macrophage	IFI27
LY86	0.753	0.787904099502856	0.506	3.18839246371971	0.564	0.056	Macrophage	LY86
RGS2	0.753	1.13382943684394	0.506	2.2752454230622	0.67	0.193	Macrophage	RGS2
MGST31	0.753	0.632654581715227	0.506	1.43274413690673	0.766	0.271	Macrophage	MGST3
ATP5F1D1	0.752	0.582354865574544	0.504	1.55482447946169	0.701	0.176	Macrophage	ATP5F1D
PMP22	0.752	0.854213894214815	0.504	2.88605972087023	0.576	0.073	Macrophage	PMP22
COMT1	0.751	0.719855322301408	0.502	2.04361549052558	0.66	0.18	Macrophage	COMT
ACTB	0.751	0.488529314628384	0.502	0.718366956543196	1	0.971	Macrophage	ACTB
CEBPB1	0.75	0.918147169753326	0.5	1.74111745774384	0.785	0.366	Macrophage	CEBPB
ACP2	0.75	0.788974066151518	0.5	4.1146971796049	0.533	0.035	Macrophage	ACP2
SNX3	0.75	0.640071166390522	0.5	1.27946505233259	0.847	0.438	Macrophage	SNX3
BASP1	0.75	0.699940347600202	0.5	2.35194566256098	0.586	0.081	Macrophage	BASP1
C1orf54	0.75	0.910692702219331	0.5	4.15868203299025	0.533	0.034	Macrophage	C1orf54
MT-CO1	0.749	0.505543111463306	0.498	0.738342055189444	1	0.986	Macrophage	MT-CO1
SYNGR2	0.749	0.589628033858125	0.498	1.30029527798026	0.785	0.322	Macrophage	SYNGR2
KCNMA1	0.749	0.772007566779628	0.498	2.74842140597278	0.545	0.046	Macrophage	KCNMA1
FAM49B	0.749	0.668977318567644	0.498	1.48219317410963	0.791	0.328	Macrophage	FAM49B
CFD	0.748	0.792746762195532	0.496	1.96300454345382	0.595	0.088	Macrophage	CFD
NUPR11	0.748	1.17807051636871	0.496	2.43468574852113	0.642	0.168	Macrophage	NUPR1
CPVL	0.748	0.836126116225693	0.496	3.28013453988543	0.545	0.048	Macrophage	CPVL
ADAP2	0.747	0.768437767671444	0.494	4.22279935286674	0.52	0.027	Macrophage	ADAP2
HSBP11	0.747	0.576906935741843	0.494	1.33005954745538	0.788	0.284	Macrophage	HSBP1
SIRPA	0.746	0.703470974057269	0.492	3.51360816055223	0.536	0.046	Macrophage	SIRPA
SELENOT1	0.746	0.642896530126683	0.492	2.0213478887687	0.623	0.129	Macrophage	SELENOT
CCL3	0.745	0.440053849896756	0.49	0.70456027700436	0.667	0.154	Macrophage	CCL3
ALDH2	0.745	0.817000913648591	0.49	2.96721177732124	0.561	0.074	Macrophage	ALDH2
LYN	0.745	0.610879798361335	0.49	1.76821093439799	0.642	0.138	Macrophage	LYN
LAMP21	0.745	0.654606304884251	0.49	1.8147391222115	0.67	0.186	Macrophage	LAMP2
TSPO1	0.744	0.621890199309175	0.488	1.12245040419859	0.866	0.484	Macrophage	TSPO
A2M	0.744	0.821122391162009	0.488	3.27593739249801	0.533	0.044	Macrophage	A2M
SMCO4	0.744	0.775918973568124	0.488	2.80169708402331	0.573	0.088	Macrophage	SMCO4
MPP1	0.744	0.538018556941418	0.488	1.86194865444314	0.564	0.069	Macrophage	MPP1
LAPTM5	0.744	0.613274294115595	0.488	0.97859464681901	0.95	0.633	Macrophage	LAPTM5
KLF4	0.742	1.15517476035126	0.484	3.28091836063586	0.558	0.087	Macrophage	KLF4
HMOX1	0.741	0.577619521611881	0.482	1.18137394501283	0.636	0.131	Macrophage	HMOX1
CHCHD101	0.741	0.608032384488016	0.482	1.44264467805239	0.757	0.291	Macrophage	CHCHD10
SELENOF1	0.741	0.539526016256795	0.482	1.55664895765589	0.673	0.166	Macrophage	SELENOF
C5AR1	0.74	0.899843085997662	0.48	3.06496726047655	0.53	0.047	Macrophage	C5AR1
FUCA1	0.74	0.880044776924644	0.48	4.50908663437292	0.505	0.027	Macrophage	FUCA1
VMO1	0.739	1.15303024958169	0.478	5.84728394771372	0.486	0.009	Macrophage	VMO1
SLC15A3	0.738	0.663995017207483	0.476	3.63936553879678	0.511	0.035	Macrophage	SLC15A3
FOS	0.737	0.873913506547712	0.474	1.37037889185477	0.844	0.478	Macrophage	FOS
MGST2	0.737	0.637001420467163	0.474	3.00296726661225	0.53	0.057	Macrophage	MGST2
TTYH3	0.736	0.84113739488239	0.472	4.39886809728209	0.498	0.029	Macrophage	TTYH3
ATP5IF11	0.736	0.517857576501911	0.472	1.33014170261629	0.67	0.168	Macrophage	ATP5IF1
ATP5PO1	0.735	0.61884098194734	0.47	1.59804796413758	0.664	0.178	Macrophage	ATP5PO
REX1BD	0.735	0.603108822703092	0.47	2.20121301181168	0.564	0.089	Macrophage	REX1BD
UQCR11	0.735	0.528418720197686	0.47	0.940510396911504	0.928	0.628	Macrophage	UQCR11
ANXA5	0.735	0.429276076869968	0.47	0.817943210497684	0.847	0.378	Macrophage	ANXA5
VSIG4	0.734	0.971752700659359	0.468	6.55723906764303	0.474	0.005	Macrophage	VSIG4
RNF13	0.734	0.628871456036542	0.468	1.89619172190729	0.639	0.176	Macrophage	RNF13
MTRNR2L121	0.734	1.0379196772037	0.468	2.38842963441042	0.601	0.157	Macrophage	MTRNR2L12
LGALS9	0.733	0.606805829496603	0.466	2.12933295522347	0.576	0.103	Macrophage	LGALS9
APLP2	0.733	0.595468308965509	0.466	1.39272445433471	0.726	0.267	Macrophage	APLP2
PSME2	0.732	0.694616198949462	0.464	1.32739787789735	0.85	0.465	Macrophage	PSME2
MTRNR2L81	0.732	0.98660928985994	0.464	2.66996754309598	0.567	0.119	Macrophage	MTRNR2L8
GRINA	0.732	0.628283475523356	0.464	1.71950336620407	0.645	0.193	Macrophage	GRINA
RNASET2	0.732	0.668769874923302	0.464	1.38124631130548	0.773	0.354	Macrophage	RNASET2
RBM47	0.731	0.67109187503149	0.462	3.21216891820211	0.52	0.06	Macrophage	RBM47
SELENOK1	0.73	0.508446427481726	0.46	1.22762774552672	0.698	0.204	Macrophage	SELENOK
BLVRB1	0.729	0.65623394464126	0.458	1.91126351160118	0.62	0.16	Macrophage	BLVRB
HIF1A	0.729	0.651284700655661	0.458	1.3478844691555	0.763	0.343	Macrophage	HIF1A
CD4	0.729	0.636900688396038	0.458	2.07617072634924	0.586	0.122	Macrophage	CD4
HAVCR2	0.729	0.611387219455467	0.458	2.39316371485932	0.526	0.058	Macrophage	HAVCR2
BMP2K	0.729	0.733478495201781	0.458	3.93758983642742	0.489	0.033	Macrophage	BMP2K
FN1	0.729	1.3465750676572	0.458	3.06516423317104	0.502	0.044	Macrophage	FN1
LAPTM4A1	0.729	0.503837849421847	0.458	1.01710760688381	0.816	0.396	Macrophage	LAPTM4A
SERPINA1	0.728	0.580330816994771	0.456	1.47901997833215	0.567	0.088	Macrophage	SERPINA1
GNS	0.728	0.719428508452017	0.456	2.97867126173737	0.523	0.07	Macrophage	GNS
ATP5F1C1	0.728	0.566233047494886	0.456	1.62814287240451	0.636	0.164	Macrophage	ATP5F1C
NAMPT	0.728	0.695717240908951	0.456	1.40361578275042	0.717	0.28	Macrophage	NAMPT
ATP6AP2	0.726	0.581935186540452	0.452	1.3665754025436	0.738	0.315	Macrophage	ATP6AP2
AKR1B1	0.726	0.686132857262005	0.452	1.9913302283904	0.614	0.172	Macrophage	AKR1B1
CCR1	0.726	0.724633976891759	0.452	3.76902572286384	0.48	0.025	Macrophage	CCR1
CCL21	0.725	1.43008895983315	0.45	2.50288145663608	0.555	0.117	Macrophage	CCL2
SDS	0.725	1.28486984088078	0.45	5.77039944069692	0.458	0.009	Macrophage	SDS
UNC93B1	0.725	0.643015404170768	0.45	3.15761006649242	0.508	0.057	Macrophage	UNC93B1
2026-03-01	0.725	0.725802869240212	0.45	3.44443093311051	0.489	0.038	Macrophage	2026-03-01
COTL1	0.722	0.452534342034932	0.444	0.846575235278237	0.832	0.377	Macrophage	COTL1
CD84	0.722	0.659277213029097	0.444	2.59997435506457	0.517	0.067	Macrophage	CD84
ATP5PB1	0.721	0.533295214439235	0.442	1.58227473819132	0.614	0.156	Macrophage	ATP5PB
EPSTI1	0.72	0.623528302626347	0.44	2.06496094477058	0.555	0.108	Macrophage	EPSTI1
ENG	0.72	0.652085847886447	0.44	2.96303314230129	0.486	0.045	Macrophage	ENG
ALOX5AP	0.719	0.848464265137644	0.438	1.73129965714388	0.654	0.226	Macrophage	ALOX5AP
HLA-DQA2	0.719	1.58829950683178	0.438	4.93468877529981	0.467	0.037	Macrophage	HLA-DQA2
SPP1	0.719	2.88090164755969	0.438	5.13742426293008	0.467	0.034	Macrophage	SPP1
COPS91	0.719	0.460372969344988	0.438	1.27631180154796	0.654	0.182	Macrophage	COPS9
SELENOW1	0.718	0.525950918878081	0.436	1.62518176352391	0.579	0.129	Macrophage	SELENOW
ABHD12	0.718	0.551365597684594	0.436	2.19492454640138	0.545	0.104	Macrophage	ABHD12
XIST1	0.718	0.424792204083826	0.436	0.940113183775804	0.735	0.271	Macrophage	XIST
PLEK	0.718	0.336120826479843	0.436	0.751089317928293	0.66	0.175	Macrophage	PLEK
PLEKHO1	0.718	0.608253187171384	0.436	2.01561092775913	0.567	0.124	Macrophage	PLEKHO1
MYL61	0.717	0.412300863611586	0.434	0.643164507030719	0.984	0.843	Macrophage	MYL6
RAB32	0.717	0.580312706855871	0.434	2.15180860201835	0.533	0.095	Macrophage	RAB32
EGR11	0.716	1.11770969785096	0.432	2.20419832380426	0.586	0.166	Macrophage	EGR1
HCK	0.715	0.547892638250597	0.43	2.41756530986647	0.498	0.058	Macrophage	HCK
CORO1C1	0.715	0.563898224621093	0.43	2.09132234884246	0.539	0.107	Macrophage	CORO1C
ATP6AP1	0.715	0.536915691197803	0.43	1.65107268260267	0.611	0.178	Macrophage	ATP6AP1
MGAT1	0.715	0.638010817425471	0.43	1.63537218780799	0.642	0.226	Macrophage	MGAT1
MMP9	0.714	1.62679455016656	0.428	5.31370150066614	0.442	0.016	Macrophage	MMP9
GRB2	0.714	0.477399700873694	0.428	1.0896211466518	0.763	0.343	Macrophage	GRB2
VKORC11	0.714	0.492716608586495	0.428	1.83074512431066	0.558	0.121	Macrophage	VKORC1
HSPH1	0.714	0.850644803848777	0.428	1.80163547957289	0.632	0.224	Macrophage	HSPH1
PLXDC2	0.714	0.590658076159041	0.428	2.76057637843491	0.486	0.057	Macrophage	PLXDC2
MRC1	0.714	0.803723458186303	0.428	6.49249455155387	0.433	0.004	Macrophage	MRC1
SDC3	0.714	0.655645282096472	0.428	4.62954500193673	0.449	0.021	Macrophage	SDC3
FAM96A	0.713	0.552457864281858	0.426	1.6377693930006	0.617	0.19	Macrophage	FAM96A
SQOR1	0.713	0.554440733290375	0.426	2.02006994666826	0.536	0.101	Macrophage	SQOR
IFI27L2	0.713	0.506590923664557	0.426	1.48889210237866	0.62	0.184	Macrophage	IFI27L2
GPR183	0.712	0.947596017757994	0.424	2.05183736172803	0.611	0.205	Macrophage	GPR183
MPEG1	0.712	0.625119004383766	0.424	2.73112547570372	0.48	0.05	Macrophage	MPEG1
NR1H3	0.711	0.776549009119904	0.422	5.46880980499492	0.433	0.014	Macrophage	NR1H3
ZFAND51	0.711	0.66640233111059	0.422	1.40035203074914	0.729	0.352	Macrophage	ZFAND5
STAB1	0.711	0.839309515186956	0.422	4.93438529022905	0.439	0.018	Macrophage	STAB1
TSPAN4	0.71	0.620917909168214	0.42	3.33958275744131	0.464	0.047	Macrophage	TSPAN4
KYNU	0.71	0.577747841786294	0.42	2.48161763264039	0.492	0.068	Macrophage	KYNU
MT-ND21	0.709	0.502202784761171	0.418	0.756342878775753	0.988	0.929	Macrophage	MT-ND2
IFNGR2	0.709	0.419470622594982	0.418	1.15647581936479	0.636	0.197	Macrophage	IFNGR2
CHMP1B1	0.709	0.715615080519628	0.418	1.68912805554011	0.642	0.251	Macrophage	CHMP1B
RAB20	0.709	0.577793379854143	0.418	3.02696450379111	0.47	0.05	Macrophage	RAB20
VPS29	0.709	0.524560582546056	0.418	1.32771355269197	0.685	0.281	Macrophage	VPS29
NDUFB21	0.709	0.481619569379429	0.418	0.954784330235064	0.826	0.477	Macrophage	NDUFB2
NCF2	0.709	0.558506698137662	0.418	2.27447595893155	0.492	0.062	Macrophage	NCF2
FCGR2B	0.709	0.725273638928672	0.418	3.98788201267722	0.442	0.025	Macrophage	FCGR2B
PTMS1	0.708	0.516453499179493	0.416	1.49684389692482	0.601	0.174	Macrophage	PTMS
TFEC	0.708	0.597117003319572	0.416	4.52795920343456	0.43	0.014	Macrophage	TFEC
FOSB	0.707	1.01986432068827	0.414	2.03227465889825	0.611	0.228	Macrophage	FOSB
GAA	0.707	0.586483012159585	0.414	2.93872527478393	0.47	0.056	Macrophage	GAA
IL18	0.707	0.730183255696593	0.414	4.17156225327907	0.439	0.025	Macrophage	IL18
CD83	0.707	0.534858400602671	0.414	1.06364887437878	0.657	0.232	Macrophage	CD83
NRP2	0.707	0.568609968459378	0.414	2.29316184126515	0.483	0.062	Macrophage	NRP2
DNASE2	0.706	0.577334483600647	0.412	2.37042519428694	0.508	0.092	Macrophage	DNASE2
CKLF	0.706	0.546241875509922	0.412	1.33127770968968	0.639	0.216	Macrophage	CKLF
ARPC1B	0.706	0.398448531876351	0.412	0.746619058378205	0.819	0.456	Macrophage	ARPC1B
DSE	0.706	0.561241623657059	0.412	2.17327652013176	0.505	0.086	Macrophage	DSE
PHACTR1	0.706	0.738951260584193	0.412	2.74219370364548	0.477	0.062	Macrophage	PHACTR1
M6PR	0.705	0.484328052083297	0.41	1.43789874734725	0.623	0.203	Macrophage	M6PR
VIM	0.705	0.458935288398274	0.41	0.696926226302426	0.975	0.804	Macrophage	VIM
PEA151	0.705	0.496148936924752	0.41	1.56180915967713	0.589	0.167	Macrophage	PEA15
GBP1	0.704	0.868323727391578	0.408	2.54168585827649	0.511	0.105	Macrophage	GBP1
HSP90AA1	0.703	0.550912261771007	0.406	0.845420497595501	0.96	0.812	Macrophage	HSP90AA1
TMBIM6	0.703	0.44695438180654	0.406	0.817409468778689	0.885	0.601	Macrophage	TMBIM6
ALOX5	0.703	0.580261401336529	0.406	3.00061549243219	0.452	0.045	Macrophage	ALOX5
GPX3	0.703	0.648999348469394	0.406	3.90735631974003	0.43	0.024	Macrophage	GPX3
GNB4	0.703	0.597755546623107	0.406	3.08359129847127	0.461	0.054	Macrophage	GNB4
SPRED1	0.702	0.692910733025176	0.404	4.21047556695181	0.43	0.026	Macrophage	SPRED1
ARPC3	0.702	0.407732990402692	0.404	0.691139599347238	0.935	0.711	Macrophage	ARPC3
NRP1	0.702	0.571205913277248	0.404	3.40720447438585	0.436	0.03	Macrophage	NRP1
CAP1	0.702	0.420898217498301	0.404	0.853851354307196	0.813	0.459	Macrophage	CAP1
TNFSF12	0.701	0.523249425069112	0.402	2.73092321220483	0.458	0.051	Macrophage	TNFSF12
TUBA1B1	0.701	0.578676060809288	0.402	0.966784277807434	0.91	0.572	Macrophage	TUBA1B
CCDC88A	0.701	0.54834087600482	0.402	2.39257244476516	0.483	0.078	Macrophage	CCDC88A
ATP6V0D1	0.7	0.519667075585277	0.4	1.47553280846338	0.604	0.209	Macrophage	ATP6V0D1
CALM21	0.7	0.383897448560089	0.4	0.635518065257761	0.953	0.699	Macrophage	CALM2
EFHD2	0.7	0.453745338818473	0.4	1.07676100929727	0.695	0.257	Macrophage	EFHD2
SAMHD1	0.699	0.464266311084989	0.398	1.17352631629667	0.66	0.231	Macrophage	SAMHD1
PLIN2	0.699	0.746215790676015	0.398	1.54695205883358	0.611	0.238	Macrophage	PLIN2
ADAM9	0.699	0.591391764041066	0.398	2.99259451276619	0.455	0.06	Macrophage	ADAM9
MOB1A	0.699	0.464893582255769	0.398	1.10530475523478	0.72	0.317	Macrophage	MOB1A
CCL3L1	0.698	1.29903978518326	0.396	3.73692178099722	0.414	0.017	Macrophage	CCL3L1
SERPINF1	0.698	0.663007414920047	0.396	2.47036747769023	0.442	0.041	Macrophage	SERPINF1
CYFIP1	0.698	0.555220552009047	0.396	3.16065470618167	0.445	0.052	Macrophage	CYFIP1
AP1S2	0.698	0.464510937293111	0.396	1.34647377886742	0.586	0.175	Macrophage	AP1S2
UQCRQ1	0.698	0.387461862487382	0.396	0.755266675279184	0.847	0.485	Macrophage	UQCRQ
ATP6V1A	0.698	0.539066967765978	0.396	2.53188000335012	0.47	0.073	Macrophage	ATP6V1A
NDUFB3	0.698	0.49134200680046	0.396	1.47026242017305	0.604	0.198	Macrophage	NDUFB3
GPR137B	0.698	0.540103591418528	0.396	2.45056912540067	0.47	0.068	Macrophage	GPR137B
SMIM25	0.697	0.58018955148166	0.394	5.03311468498891	0.402	0.008	Macrophage	SMIM25
ITGAX	0.697	0.464391242396089	0.394	1.93666880017611	0.464	0.06	Macrophage	ITGAX
GSTP11	0.697	0.348294440356161	0.394	0.61222178587347	0.938	0.547	Macrophage	GSTP1
COX7B1	0.697	0.434185523435582	0.394	0.827214498491033	0.847	0.524	Macrophage	COX7B
IDH1	0.697	0.610645317596123	0.394	3.40931743388366	0.43	0.035	Macrophage	IDH1
COX6B11	0.696	0.374839319119328	0.392	0.661939650765203	0.922	0.644	Macrophage	COX6B1
ATP5F1B1	0.696	0.439098859754669	0.392	1.09306609679408	0.632	0.206	Macrophage	ATP5F1B
SLAMF8	0.696	0.588414237226901	0.392	5.47846398985214	0.399	0.005	Macrophage	SLAMF8
PDXK1	0.695	0.508073397704558	0.39	1.66537680174102	0.561	0.164	Macrophage	PDXK
UBL5	0.695	0.377078863040471	0.39	0.70383806067714	0.9	0.596	Macrophage	UBL5
CCL18	0.695	2.59362613314465	0.39	7.00965473472717	0.396	0.005	Macrophage	CCL18
PKM1	0.695	0.370135590014854	0.39	0.673698009626331	0.85	0.508	Macrophage	PKM
NDUFB81	0.695	0.445705125365342	0.39	1.14528192269632	0.676	0.276	Macrophage	NDUFB8
FERMT3	0.695	0.339671813424175	0.39	1.0080380310919	0.561	0.147	Macrophage	FERMT3
ABCA1	0.695	0.598085806547634	0.39	2.26738346112244	0.48	0.085	Macrophage	ABCA1
S100A101	0.695	0.44668874087445	0.39	0.707164685196242	0.941	0.726	Macrophage	S100A10
CALR	0.694	0.438719660254021	0.388	0.779552070038077	0.891	0.594	Macrophage	CALR
PRDX31	0.694	0.544594596891848	0.388	1.71837911601811	0.548	0.162	Macrophage	PRDX3
FKBP21	0.694	0.480928068545977	0.388	1.29551750233629	0.629	0.233	Macrophage	FKBP2
CLTA1	0.693	0.438675946038363	0.386	0.92781639530637	0.776	0.399	Macrophage	CLTA
SFT2D11	0.692	0.426968875569431	0.384	1.20414371988856	0.629	0.232	Macrophage	SFT2D1
SLC11A1	0.692	0.601065692786142	0.384	2.14609664129782	0.455	0.062	Macrophage	SLC11A1
SOAT1	0.692	0.541290784458883	0.384	2.25488090102981	0.477	0.089	Macrophage	SOAT1
ME2	0.691	0.584738409714669	0.382	2.39544632962652	0.474	0.09	Macrophage	ME2
CPM	0.691	0.558250188804989	0.382	3.10398679969948	0.421	0.038	Macrophage	CPM
CISD21	0.691	0.443851001871537	0.382	1.45851543521273	0.567	0.17	Macrophage	CISD2
CSTA1	0.691	0.410206999826446	0.382	1.15499945669646	0.533	0.125	Macrophage	CSTA
NABP1	0.691	0.467221184158915	0.382	1.61235081282387	0.511	0.12	Macrophage	NABP1
SMIM261	0.69	0.3891940297385	0.38	1.31640873199815	0.548	0.148	Macrophage	SMIM26
TXN1	0.69	0.298523831353631	0.38	0.500719922014976	0.882	0.474	Macrophage	TXN
CXCL10	0.69	1.82436004967141	0.38	4.17264219952531	0.399	0.019	Macrophage	CXCL10
ITGB2	0.689	0.336557434151478	0.378	0.616469315425517	0.835	0.431	Macrophage	ITGB2
FNIP2	0.689	0.636598467842331	0.378	2.72344685737571	0.442	0.064	Macrophage	FNIP2
ATP5F1A1	0.688	0.391612585269354	0.376	1.14544567528008	0.579	0.173	Macrophage	ATP5F1A
ARL6IP1	0.688	0.392416166716208	0.376	0.844139278290422	0.769	0.395	Macrophage	ARL6IP1
TPI11	0.688	0.372904358356256	0.376	0.66685855037297	0.885	0.545	Macrophage	TPI1
CAPZA2	0.688	0.43546302815741	0.376	1.0805276100026	0.67	0.296	Macrophage	CAPZA2
ARPC4	0.688	0.405439755831779	0.376	1.06443528102937	0.645	0.266	Macrophage	ARPC4
SCP2	0.688	0.403626618029103	0.376	1.05330235375943	0.66	0.263	Macrophage	SCP2
PSMA41	0.687	0.477564349197647	0.374	1.09277549124876	0.704	0.316	Macrophage	PSMA4
PIK3AP1	0.687	0.460883195242973	0.374	2.15881792373265	0.445	0.062	Macrophage	PIK3AP1
UBE2L6	0.687	0.441084992721266	0.374	1.20189907340394	0.607	0.221	Macrophage	UBE2L6
STMP11	0.687	0.420754330586261	0.374	1.55156625056492	0.505	0.118	Macrophage	STMP1
PLXND1	0.687	0.548247781034473	0.374	3.2121041794269	0.411	0.036	Macrophage	PLXND1
RHOB	0.687	0.712063774913149	0.374	1.45209747131004	0.607	0.238	Macrophage	RHOB
UQCR101	0.686	0.363234615125755	0.372	0.713517101084442	0.844	0.501	Macrophage	UQCR10
RAB5IF1	0.686	0.436886275020878	0.372	1.47902465469379	0.523	0.139	Macrophage	RAB5IF
DMXL2	0.686	0.543025755163086	0.372	2.69428763444667	0.421	0.043	Macrophage	DMXL2
LRP1	0.686	0.456682293215332	0.372	2.15344697421858	0.439	0.059	Macrophage	LRP1
DPYSL2	0.686	0.522750890867507	0.372	2.33195830512331	0.458	0.08	Macrophage	DPYSL2
GK	0.686	0.545574940761834	0.372	2.50143798183586	0.436	0.059	Macrophage	GK
HLA-DOA	0.686	0.533726556482571	0.372	3.69412472952806	0.399	0.024	Macrophage	HLA-DOA
ID2	0.686	0.358429865425788	0.372	0.665551017087287	0.738	0.363	Macrophage	ID2
CXCL21	0.685	0.323986735354937	0.37	0.555776524269402	0.542	0.164	Macrophage	CXCL2
RTN41	0.685	0.334400603963602	0.37	0.659072336528508	0.801	0.422	Macrophage	RTN4
ATP5MC11	0.684	0.366520010150039	0.368	1.2054372372087	0.545	0.152	Macrophage	ATP5MC1
CLIC1	0.684	0.378163382505461	0.368	0.671025604213279	0.888	0.57	Macrophage	CLIC1
ATP1B31	0.684	0.437064050586304	0.368	0.900209702273141	0.72	0.347	Macrophage	ATP1B3
SMIM4	0.684	0.468416870892081	0.368	2.02000923793326	0.474	0.1	Macrophage	SMIM4
MINOS11	0.684	0.403642052706545	0.368	0.904996505962953	0.748	0.374	Macrophage	MINOS1
FMNL2	0.683	0.537679334333148	0.366	3.55744581831557	0.399	0.033	Macrophage	FMNL2
RGS10	0.682	0.31748481065402	0.364	0.653919571545235	0.773	0.4	Macrophage	RGS10
COX8A	0.682	0.394095709971932	0.364	0.750801459594822	0.844	0.557	Macrophage	COX8A
SLC31A2	0.682	0.51605849074031	0.364	2.81667286300106	0.417	0.054	Macrophage	SLC31A2
NINJ1	0.682	0.348451085470974	0.364	0.759028330325582	0.704	0.316	Macrophage	NINJ1
CHMP51	0.682	0.434016073604725	0.364	1.28117401149375	0.576	0.2	Macrophage	CHMP5
H2AFY1	0.682	0.403481629389208	0.364	0.936883428423498	0.713	0.345	Macrophage	H2AFY
RAB131	0.682	0.518177380479057	0.364	1.69399583310497	0.502	0.134	Macrophage	RAB13
AP1B1	0.681	0.523570841814277	0.362	2.04428537997027	0.474	0.107	Macrophage	AP1B1
CD40	0.681	0.516581270235306	0.362	2.60673244605505	0.411	0.045	Macrophage	CD40
CMTM3	0.681	0.424765547273709	0.362	1.26857531355791	0.576	0.2	Macrophage	CMTM3
TMEM14C1	0.681	0.355470871279169	0.362	1.12721423302243	0.576	0.192	Macrophage	TMEM14C
CANX	0.681	0.4024921981675	0.362	0.92033744385509	0.729	0.366	Macrophage	CANX
CXCL8	0.681	0.362186556857712	0.362	0.569022163941928	0.545	0.186	Macrophage	CXCL8
RAP2B	0.681	0.477405918079755	0.362	1.35784817422267	0.576	0.203	Macrophage	RAP2B
RAB101	0.681	0.41710032140482	0.362	1.23421457629497	0.592	0.217	Macrophage	RAB10
FKBP1A	0.68	0.355277979637167	0.36	0.743908847227725	0.757	0.391	Macrophage	FKBP1A
CNDP2	0.68	0.437671024159237	0.36	1.62043159152838	0.511	0.144	Macrophage	CNDP2
CMTM6	0.68	0.409457562094343	0.36	0.9885268530653	0.676	0.306	Macrophage	CMTM6
NDUFA13	0.679	0.37622332515745	0.358	0.857273688121135	0.741	0.381	Macrophage	NDUFA13
OAZ21	0.679	0.456913252181479	0.358	1.61170586753573	0.508	0.144	Macrophage	OAZ2
LPAR6	0.679	0.619151464302829	0.358	2.5969778953812	0.424	0.063	Macrophage	LPAR6
SLC43A3	0.679	0.443845060734555	0.358	2.13859466084078	0.442	0.079	Macrophage	SLC43A3
SKAP2	0.679	0.431651597993661	0.358	1.93916233289278	0.449	0.085	Macrophage	SKAP2
TFRC	0.679	0.625493812265431	0.358	2.12808225841772	0.474	0.121	Macrophage	TFRC
ATF31	0.679	0.765272037211694	0.358	1.80985814409871	0.52	0.171	Macrophage	ATF3
PTAFR	0.679	0.577647303734434	0.358	3.49409540051404	0.386	0.028	Macrophage	PTAFR
FUCA2	0.678	0.424084773292865	0.356	2.4587790328238	0.417	0.058	Macrophage	FUCA2
RBX11	0.677	0.345736153287798	0.354	0.696066159701993	0.816	0.447	Macrophage	RBX1
LILRB2	0.677	0.426918317083915	0.354	1.94339517871046	0.417	0.052	Macrophage	LILRB2
CCL13	0.677	1.37051995426564	0.354	9.23232627581307	0.355	0.001	Macrophage	CCL13
IRF8	0.677	0.375410323827473	0.354	1.65655461237953	0.43	0.063	Macrophage	IRF8
STX4	0.677	0.426145091172067	0.354	1.61629197234439	0.498	0.13	Macrophage	STX4
PCBD11	0.677	0.440983243247281	0.354	1.83036007498359	0.474	0.113	Macrophage	PCBD1
TIMM8B1	0.677	0.429449685791675	0.354	1.2632808264794	0.576	0.209	Macrophage	TIMM8B
CASP1	0.677	0.412720080843235	0.354	1.43266931570844	0.502	0.133	Macrophage	CASP1
GAL3ST4	0.677	0.563758875072205	0.354	5.7183169311085	0.361	0.007	Macrophage	GAL3ST4
ACTR2	0.676	0.371786551771091	0.352	0.78305650685723	0.798	0.443	Macrophage	ACTR2
RAP1A	0.676	0.34039038647552	0.352	0.809714056222409	0.729	0.352	Macrophage	RAP1A
IFI44L	0.676	0.571511917376224	0.352	2.1707050778179	0.424	0.069	Macrophage	IFI44L
RER11	0.676	0.406314444316987	0.352	1.21955525009572	0.583	0.218	Macrophage	RER1
CD300A	0.675	0.447622196523211	0.35	2.00201487288827	0.43	0.071	Macrophage	CD300A
TNFAIP2	0.675	0.22183973132839	0.35	0.689873944028718	0.483	0.109	Macrophage	TNFAIP2
IER31	0.675	0.276621705286349	0.35	0.503836162956872	0.657	0.28	Macrophage	IER3
SNX2	0.675	0.398439608663039	0.35	1.19549901136378	0.558	0.197	Macrophage	SNX2
FRMD4B	0.675	0.460658016361582	0.35	2.3817586363418	0.405	0.05	Macrophage	FRMD4B
ATF5	0.674	0.517274781479041	0.348	2.16785652019487	0.439	0.088	Macrophage	ATF5
RENBP	0.674	0.476306259116856	0.348	3.34232500776547	0.38	0.031	Macrophage	RENBP
C6orf62	0.674	0.419635163667051	0.348	1.20249264026317	0.573	0.217	Macrophage	C6orf62
HSPE11	0.674	0.367255624368888	0.348	0.666260563494202	0.819	0.485	Macrophage	HSPE1
VMP11	0.673	0.315111983661773	0.346	0.695842429164296	0.698	0.321	Macrophage	VMP1
SGPL1	0.673	0.553317588771837	0.346	2.96109423896486	0.402	0.055	Macrophage	SGPL1
SLC16A10	0.673	0.787686889565483	0.346	4.70847336040038	0.361	0.015	Macrophage	SLC16A10
PDE4DIP	0.673	0.524979028530356	0.346	2.09163990898206	0.436	0.086	Macrophage	PDE4DIP
ANAPC111	0.672	0.333638150802837	0.344	0.778641958877609	0.726	0.345	Macrophage	ANAPC11
LACTB	0.672	0.425765333562288	0.344	1.74988323156336	0.461	0.11	Macrophage	LACTB
GCHFR	0.672	0.881501155838101	0.344	2.58210423709134	0.452	0.115	Macrophage	GCHFR
NDUFC21	0.672	0.327553049235163	0.344	0.816355258441849	0.682	0.309	Macrophage	NDUFC2
PDIA41	0.672	0.426494240636486	0.344	1.37476565605417	0.517	0.159	Macrophage	PDIA4
CXCL9	0.672	1.88187328331685	0.344	6.48827764691127	0.349	0.006	Macrophage	CXCL9
COX5B	0.672	0.353482340461443	0.344	0.647317792245312	0.885	0.627	Macrophage	COX5B
PRNP	0.671	0.41361157127444	0.342	1.0120163517742	0.654	0.297	Macrophage	PRNP
TXNDC171	0.671	0.369586054319615	0.342	1.10162674936119	0.576	0.212	Macrophage	TXNDC17
BCAT1	0.671	0.552655035818958	0.342	3.93121241259977	0.361	0.02	Macrophage	BCAT1
SCD	0.671	0.597616757998516	0.342	3.1030901552294	0.386	0.044	Macrophage	SCD
HLA-DRB5	0.671	1.79545	0.342	3.34893322489604	0.498	0.199	Macrophage	HLA-DRB5
SERPINB6	0.671	0.393738200563795	0.342	1.60102415445739	0.47	0.12	Macrophage	SERPINB6
C4orf3	0.671	0.384760382874302	0.342	0.810691390982773	0.766	0.429	Macrophage	C4orf3
ARL6IP5	0.671	0.333170215031791	0.342	0.711574525257866	0.779	0.4	Macrophage	ARL6IP5
ANXA4	0.671	0.428497060222991	0.342	1.78238316393818	0.455	0.105	Macrophage	ANXA4
NAGA	0.67	0.46331723005139	0.34	3.07311022132212	0.38	0.039	Macrophage	NAGA
ICAM11	0.67	0.313078277164426	0.34	0.875336057851748	0.545	0.175	Macrophage	ICAM1
EPB41L3	0.67	0.487368894593053	0.34	3.11636198332453	0.377	0.036	Macrophage	EPB41L3
WSB1	0.67	0.360716871997597	0.34	0.811266520106287	0.713	0.368	Macrophage	WSB1
LAMTOR1	0.67	0.328658478765196	0.34	0.751087141743811	0.726	0.376	Macrophage	LAMTOR1
ADAMDEC1	0.67	0.79153029950639	0.34	6.95518315838076	0.343	0.003	Macrophage	ADAMDEC1
GIMAP4	0.67	0.345907652330239	0.34	1.02371656876947	0.548	0.174	Macrophage	GIMAP4
SLC8A1	0.67	0.484024793349943	0.34	3.78437865016124	0.361	0.021	Macrophage	SLC8A1
NDUFA3	0.669	0.396175676001902	0.338	0.969114169704455	0.66	0.326	Macrophage	NDUFA3
RB1	0.669	0.466504717974229	0.338	1.58162152559978	0.498	0.156	Macrophage	RB1
TMBIM4	0.669	0.385179130168679	0.338	1.12912289091517	0.564	0.218	Macrophage	TMBIM4
CYSTM11	0.669	0.367258466048389	0.338	1.25582779808639	0.514	0.163	Macrophage	CYSTM1
RHOA	0.669	0.308385292330977	0.338	0.523689724355988	0.938	0.745	Macrophage	RHOA
RAB1A1	0.669	0.34327175349019	0.338	0.878355009727611	0.651	0.294	Macrophage	RAB1A
IER5	0.669	0.656983643961107	0.338	1.70301333877119	0.533	0.211	Macrophage	IER5
NCF4	0.668	0.394056023223359	0.336	2.12469722337625	0.402	0.058	Macrophage	NCF4
PLEKHO2	0.668	0.472845551313247	0.336	3.03775933104734	0.371	0.034	Macrophage	PLEKHO2
WASHC4	0.668	0.475195842204152	0.336	3.11447893281982	0.374	0.037	Macrophage	WASHC4
RNH1	0.668	0.359737847436654	0.336	0.886488141673881	0.667	0.325	Macrophage	RNH1
ZNF7061	0.668	0.339470471461616	0.336	0.79020389386488	0.704	0.349	Macrophage	ZNF706
CSF2RA	0.668	0.501612576666274	0.336	3.0657625009548	0.374	0.035	Macrophage	CSF2RA
PSMA21	0.668	0.353905151227573	0.336	0.953988381089967	0.601	0.246	Macrophage	PSMA2
SELENOP	0.668	1.41656796555433	0.336	4.5733858829028	0.371	0.039	Macrophage	SELENOP
TFPT	0.667	0.444241810161702	0.334	2.23837118464633	0.408	0.07	Macrophage	TFPT
NCKAP1L	0.667	0.425194138905033	0.334	1.45149167514436	0.489	0.14	Macrophage	NCKAP1L
TNFRSF1A1	0.667	0.402557591047356	0.334	1.46780131160428	0.492	0.144	Macrophage	TNFRSF1A
DRAM2	0.667	0.427842593935333	0.334	1.61304689249205	0.483	0.139	Macrophage	DRAM2
CAPZB	0.667	0.325409257746588	0.334	0.627428610761001	0.844	0.558	Macrophage	CAPZB
SIGLEC1	0.666	0.515112114937937	0.332	6.20834124155695	0.336	0.004	Macrophage	SIGLEC1
OAS1	0.666	0.403276454239117	0.332	2.11363444442792	0.393	0.055	Macrophage	OAS1
RTN31	0.666	0.349525741643081	0.332	1.1537649399433	0.53	0.185	Macrophage	RTN3
CEBPD1	0.666	0.28420705024323	0.332	0.625052636741415	0.598	0.235	Macrophage	CEBPD
PLEKHB2	0.666	0.378431620302644	0.332	1.25376419104877	0.526	0.18	Macrophage	PLEKHB2
PCBP11	0.666	0.309126260969851	0.332	0.611357013700125	0.826	0.459	Macrophage	PCBP1
PDIA61	0.666	0.364270795553375	0.332	0.886930889184466	0.642	0.305	Macrophage	PDIA6
MSRB2	0.665	0.465618847558169	0.33	2.6850266068366	0.386	0.054	Macrophage	MSRB2
TALDO11	0.665	0.317510335678926	0.33	0.733926231372584	0.664	0.308	Macrophage	TALDO1
GADD45G	0.665	0.613051612439973	0.33	2.32326598699343	0.386	0.055	Macrophage	GADD45G
ELOC1	0.665	0.241399956284858	0.33	0.624750086733271	0.589	0.209	Macrophage	ELOC
TCEAL91	0.665	0.459982780327877	0.33	1.58456796627372	0.436	0.101	Macrophage	TCEAL9
NBDY1	0.665	0.408021379198519	0.33	1.58005677195254	0.449	0.109	Macrophage	NBDY
DDAH21	0.665	0.401700879728981	0.33	1.52529008687989	0.474	0.133	Macrophage	DDAH2
NAIP	0.665	0.497924362804728	0.33	3.07442433679883	0.371	0.038	Macrophage	NAIP
ACTR3	0.665	0.331879564399518	0.33	0.724642858468766	0.741	0.399	Macrophage	ACTR3
PSMB31	0.664	0.386927775283355	0.328	0.823293827271036	0.76	0.425	Macrophage	PSMB3
NEDD81	0.664	0.324173626791234	0.328	0.701743343888921	0.763	0.43	Macrophage	NEDD8
PLBD1	0.664	0.450950222570702	0.328	2.24111787943514	0.396	0.062	Macrophage	PLBD1
ST14	0.664	0.47860550902752	0.328	2.9303145969545	0.377	0.05	Macrophage	ST14
AGPAT2	0.664	0.391323836037044	0.328	1.90643875164813	0.424	0.089	Macrophage	AGPAT2
BCAP311	0.664	0.345320050588426	0.328	0.796681806871094	0.698	0.36	Macrophage	BCAP31
LRPAP1	0.664	0.375887535249017	0.328	1.02010568371026	0.614	0.277	Macrophage	LRPAP1
NENF1	0.664	0.323904978995169	0.328	0.988408030379751	0.555	0.205	Macrophage	NENF
CAPZA1	0.664	0.34522677379395	0.328	0.79631647497574	0.707	0.365	Macrophage	CAPZA1
GLA	0.663	0.446694527211991	0.326	1.92078489876903	0.414	0.082	Macrophage	GLA
SH3BGRL	0.663	0.334961072882254	0.326	0.753224435910003	0.713	0.375	Macrophage	SH3BGRL
RALA1	0.663	0.439881602407944	0.326	1.27233666300454	0.555	0.226	Macrophage	RALA
GNG51	0.663	0.309534277735216	0.326	0.60761418136669	0.819	0.496	Macrophage	GNG5
VPS351	0.662	0.341198124498702	0.324	1.22964504562177	0.514	0.173	Macrophage	VPS35
SPPL2A	0.662	0.344560664188786	0.324	1.05258178691534	0.558	0.206	Macrophage	SPPL2A
FUOM	0.662	0.429261323301372	0.324	2.05069817632951	0.411	0.083	Macrophage	FUOM
TCEAL8	0.662	0.373021164872162	0.324	1.57212884595397	0.442	0.11	Macrophage	TCEAL8
GPR34	0.662	0.601997784221707	0.324	6.27145156379979	0.327	0.003	Macrophage	GPR34
TNS3	0.662	0.479950076799326	0.324	3.27983609709424	0.352	0.027	Macrophage	TNS3
KDELR21	0.662	0.29807843049777	0.324	0.678763407338209	0.692	0.342	Macrophage	KDELR2
TRIR1	0.661	0.240626251418492	0.322	0.635316924205796	0.592	0.217	Macrophage	TRIR
RTRAF1	0.661	0.280639091444201	0.322	0.823065609459033	0.548	0.188	Macrophage	RTRAF
DRAM1	0.661	0.412057540811024	0.322	1.93284941853232	0.399	0.07	Macrophage	DRAM1
TWF2	0.661	0.340112032516856	0.322	1.10308798360199	0.53	0.185	Macrophage	TWF2
RNF1811	0.661	0.351825675264347	0.322	0.889321849450075	0.651	0.315	Macrophage	RNF181
COLGALT1	0.66	0.424129167224818	0.32	2.48766025373362	0.377	0.057	Macrophage	COLGALT1
PLXNC1	0.66	0.42092261584333	0.32	2.9896295209236	0.355	0.031	Macrophage	PLXNC1
VOPP1	0.66	0.392810160800114	0.32	1.22943427117697	0.508	0.174	Macrophage	VOPP1
NAA38	0.659	0.321903046592558	0.318	0.979171074494312	0.551	0.214	Macrophage	NAA38
PICALM	0.659	0.336451169807979	0.318	1.15796636407373	0.508	0.169	Macrophage	PICALM
IL13RA1	0.659	0.452417895730167	0.318	2.39815137400447	0.386	0.066	Macrophage	IL13RA1
SPATS2L	0.659	0.385193350488956	0.318	1.73943637550802	0.417	0.091	Macrophage	SPATS2L
RHOQ	0.659	0.401461608051433	0.318	2.07113069784593	0.399	0.077	Macrophage	RHOQ
PRCP	0.658	0.377305728268152	0.316	1.78633544597162	0.414	0.092	Macrophage	PRCP
OGFRL1	0.658	0.45075262109338	0.316	1.94649284318657	0.417	0.102	Macrophage	OGFRL1
HBEGF	0.658	0.510906108080857	0.316	1.94505227643392	0.389	0.068	Macrophage	HBEGF
SEMA4A	0.658	0.445083341461561	0.316	3.01629140580347	0.352	0.036	Macrophage	SEMA4A
TCN2	0.657	0.488720303237046	0.314	4.34838806510287	0.33	0.017	Macrophage	TCN2
MYDGF1	0.657	0.402933702797481	0.314	0.942781246212672	0.67	0.35	Macrophage	MYDGF
CLEC4A	0.657	0.503760780598187	0.314	3.29666625293554	0.346	0.031	Macrophage	CLEC4A
MRPL23	0.657	0.367848535467289	0.314	1.37846873598395	0.477	0.153	Macrophage	MRPL23
STOM	0.657	0.287307573297076	0.314	0.875784138583395	0.517	0.183	Macrophage	STOM
TLR4	0.657	0.4143496459229	0.314	3.02889101690816	0.343	0.027	Macrophage	TLR4
TBXAS1	0.657	0.380490478912623	0.314	1.95815301156052	0.383	0.061	Macrophage	TBXAS1
NEU1	0.657	0.322562132557605	0.314	1.26161866376209	0.445	0.119	Macrophage	NEU1
ETS2	0.656	0.49169269449398	0.312	1.57580394803017	0.452	0.134	Macrophage	ETS2
AXL	0.656	0.399466853695792	0.312	2.08585164934945	0.364	0.047	Macrophage	AXL
NDUFA111	0.656	0.286043857473254	0.312	0.672467413040132	0.713	0.374	Macrophage	NDUFA11
CTDNEP1	0.656	0.363575660951476	0.312	1.43839469392023	0.455	0.133	Macrophage	CTDNEP1
SLIRP1	0.656	0.25955691889396	0.312	0.616962578085248	0.698	0.341	Macrophage	SLIRP
SDSL	0.656	0.469216721626144	0.312	4.43677065064057	0.327	0.015	Macrophage	SDSL
SH2B3	0.656	0.433213254325614	0.312	2.2095276629101	0.386	0.067	Macrophage	SH2B3
PHPT11	0.656	0.30624951646587	0.312	0.944122271728121	0.545	0.212	Macrophage	PHPT1
LAMTOR4	0.656	0.287443510194332	0.312	0.618002682329287	0.766	0.437	Macrophage	LAMTOR4
ARL8A	0.656	0.374900161070761	0.312	1.95512150694907	0.402	0.086	Macrophage	ARL8A
LMNA1	0.656	0.321243247033775	0.312	0.644651	0.676	0.331	Macrophage	LMNA
EMILIN2	0.655	0.358152637360148	0.31	2.24468212481912	0.364	0.049	Macrophage	EMILIN2
SPG211	0.655	0.355448291071811	0.31	1.05742	0.555	0.226	Macrophage	SPG21
CARD16	0.655	0.287266516517514	0.31	0.774309127886584	0.555	0.21	Macrophage	CARD16
STX7	0.655	0.378742586190593	0.31	1.86286439186983	0.396	0.081	Macrophage	STX7
DNPH11	0.655	0.359060953112107	0.31	1.13553659524471	0.502	0.18	Macrophage	DNPH1
DUSP1	0.655	0.458868376346325	0.31	0.722681970499124	0.857	0.641	Macrophage	DUSP1
TLR2	0.655	0.425123253012286	0.31	2.5407646141829	0.358	0.046	Macrophage	TLR2
PARP14	0.654	0.360902774819946	0.308	1.27169611048503	0.464	0.14	Macrophage	PARP14
G0S2	0.654	0.973175923338676	0.308	1.86602306955727	0.408	0.1	Macrophage	G0S2
CREBL2	0.653	0.448740241781882	0.306	2.28684418352837	0.38	0.07	Macrophage	CREBL2
ERP44	0.653	0.30466525139005	0.306	0.970084399233277	0.545	0.214	Macrophage	ERP44
IFI16	0.653	0.232850013755307	0.306	0.596676999784688	0.601	0.259	Macrophage	IFI16
NFKBIE	0.652	0.328277066072528	0.304	1.52404376195613	0.417	0.102	Macrophage	NFKBIE
CISD3	0.651	0.347405634041885	0.302	1.53618308043409	0.424	0.113	Macrophage	CISD3
ADPGK	0.651	0.336014345454129	0.302	1.17057772701209	0.489	0.171	Macrophage	ADPGK
TMED10	0.651	0.294220766556614	0.302	0.687916280722245	0.695	0.382	Macrophage	TMED10
FOLR2	0.651	0.94952167274094	0.302	6.59416972544152	0.308	0.006	Macrophage	FOLR2
GTF2H5	0.651	0.338134635708267	0.302	1.33941735010266	0.439	0.125	Macrophage	GTF2H5
PTTG1IP1	0.65	0.303024298902434	0.3	1.01249917110574	0.505	0.19	Macrophage	PTTG1IP
PLXNB2	0.65	0.423415164391461	0.3	2.37257257513113	0.364	0.063	Macrophage	PLXNB2
USF2	0.65	0.335405926608156	0.3	1.25103569437007	0.464	0.149	Macrophage	USF2
PECAM1	0.65	0.269078373793498	0.3	1.14040020763083	0.405	0.088	Macrophage	PECAM1
TUBA1C1	0.65	0.230554916070337	0.3	0.55773619960505	0.601	0.259	Macrophage	TUBA1C
ABL2	0.65	0.555971339317027	0.3	1.96974186372303	0.405	0.105	Macrophage	ABL2
RAB5C	0.649	0.294769540558644	0.298	0.683841361138201	0.71	0.396	Macrophage	RAB5C
FNDC3B	0.649	0.411703011086339	0.298	1.51348733925355	0.439	0.138	Macrophage	FNDC3B
ATP2C1	0.649	0.379568005727876	0.298	1.94967804058055	0.38	0.08	Macrophage	ATP2C1
2026-03-02	0.648	0.290414731383939	0.296	1.47529346317774	0.371	0.067	Macrophage	2026-03-02
VAT1	0.648	0.382496688105416	0.296	2.06343336831926	0.374	0.075	Macrophage	VAT1
PPP1R18	0.648	0.267514901366017	0.296	0.749254442752544	0.567	0.236	Macrophage	PPP1R18
HSD17B4	0.648	0.336133931916421	0.296	2.47569788677288	0.343	0.042	Macrophage	HSD17B4
RBPJ	0.648	0.300132103957643	0.296	0.877424688336596	0.536	0.218	Macrophage	RBPJ
NDUFB51	0.648	0.373768779211454	0.296	1.14166	0.508	0.203	Macrophage	NDUFB5
MERTK	0.648	0.4121320649465	0.296	4.93364022492819	0.302	0.006	Macrophage	MERTK
LEPROT1	0.648	0.275952899907023	0.296	0.979857563643303	0.483	0.169	Macrophage	LEPROT
LSM10	0.648	0.27913169689954	0.296	1.10753875566525	0.464	0.148	Macrophage	LSM10
MAF	0.647	0.510372848549943	0.294	2.04646206162092	0.371	0.073	Macrophage	MAF
VMA21	0.647	0.293702405972993	0.294	1.14615956441609	0.461	0.152	Macrophage	VMA21
SPCS3	0.647	0.274457996582604	0.294	0.762989801566093	0.598	0.273	Macrophage	SPCS3
LRRC25	0.646	0.360725221418392	0.292	2.79204052629436	0.324	0.028	Macrophage	LRRC25
TMEM167A1	0.646	0.275641829909355	0.292	0.858707930076543	0.542	0.225	Macrophage	TMEM167A
CTNNB11	0.646	0.244069468237278	0.292	0.617809127902954	0.579	0.265	Macrophage	CTNNB1
CHMP2A1	0.645	0.265588568932268	0.29	0.760953987026813	0.576	0.265	Macrophage	CHMP2A
NECTIN21	0.645	0.333823648495753	0.29	1.75046319596545	0.377	0.081	Macrophage	NECTIN2
TMEM1471	0.645	0.260569552715741	0.29	0.719565019196595	0.592	0.263	Macrophage	TMEM147
NDUFB71	0.645	0.257986776720585	0.29	0.601133757287196	0.701	0.371	Macrophage	NDUFB7
TMEM219	0.645	0.25024667611354	0.29	0.672002720990056	0.617	0.297	Macrophage	TMEM219
CAT	0.645	0.389120192732221	0.29	1.75529406763694	0.396	0.1	Macrophage	CAT
SMS1	0.645	0.208663310002684	0.29	0.559736762728954	0.57	0.244	Macrophage	SMS
UQCC21	0.645	0.352799187190362	0.29	1.3768586263837	0.433	0.136	Macrophage	UQCC2
TMEM591	0.645	0.248598200284724	0.29	0.506472042770227	0.776	0.476	Macrophage	TMEM59
SAMSN1	0.644	0.263818101074502	0.288	0.59501423412518	0.626	0.278	Macrophage	SAMSN1
JUND	0.644	0.418626829568623	0.288	0.903384187583333	0.648	0.358	Macrophage	JUND
TCF4	0.644	0.282554208302468	0.288	1.12436804126368	0.377	0.076	Macrophage	TCF4
TMEM251	0.644	0.343142228260996	0.288	2.54412243135807	0.33	0.039	Macrophage	TMEM251
TCEAL41	0.644	0.265974307533894	0.288	1.00439789985188	0.458	0.153	Macrophage	TCEAL4
ACOT13	0.644	0.399803676339895	0.288	2.35982588137878	0.343	0.052	Macrophage	ACOT13
SLC40A1	0.644	1.0365503416282	0.288	3.82961215552801	0.321	0.035	Macrophage	SLC40A1
DUSP231	0.644	0.26007248121491	0.288	0.924310222218454	0.477	0.167	Macrophage	DUSP23
MCL1	0.644	0.265917636820949	0.288	0.500290645588541	0.788	0.514	Macrophage	MCL1
KIAA0930	0.643	0.367630018476043	0.286	2.50194277432895	0.336	0.048	Macrophage	KIAA0930
SLC25A19	0.643	0.345355905448734	0.286	2.72732638049053	0.321	0.033	Macrophage	SLC25A19
EVI2A	0.643	0.337702443833715	0.286	1.38549034650504	0.402	0.103	Macrophage	EVI2A
VSIR	0.643	0.436730613425373	0.286	2.75511185256309	0.318	0.03	Macrophage	VSIR
SMIM29	0.643	0.344642334771328	0.286	2.30894637442407	0.33	0.041	Macrophage	SMIM29
ACSL1	0.643	0.345528172584938	0.286	1.36213195851098	0.402	0.104	Macrophage	ACSL1
NCEH1	0.643	0.383257289793708	0.286	3.83677046875285	0.302	0.017	Macrophage	NCEH1
DUSP3	0.642	0.396594579494285	0.284	2.52458119977447	0.34	0.053	Macrophage	DUSP3
UBE2D11	0.642	0.352428206176993	0.284	1.15497558937225	0.464	0.17	Macrophage	UBE2D1
CORO1B	0.642	0.244607132882385	0.284	0.774050133944358	0.508	0.192	Macrophage	CORO1B
ABRACL	0.642	0.276928845380551	0.284	0.72439179232743	0.601	0.29	Macrophage	ABRACL
GLMP	0.642	0.313459235217223	0.284	1.94356115308582	0.355	0.063	Macrophage	GLMP
DNAJB1	0.641	0.52181826504032	0.282	0.858298903111067	0.741	0.542	Macrophage	DNAJB1
MFSD12	0.641	0.365087620961573	0.282	2.11587466566518	0.355	0.07	Macrophage	MFSD12
RIN2	0.641	0.411908338053892	0.282	2.4052862491889	0.327	0.043	Macrophage	RIN2
IFI35	0.641	0.339459222145519	0.282	1.46705904537945	0.393	0.1	Macrophage	IFI35
DAD1	0.641	0.228171672847808	0.282	0.550196144088561	0.688	0.365	Macrophage	DAD1
FRMD4A	0.641	0.378097778870119	0.282	2.28587138759725	0.33	0.044	Macrophage	FRMD4A
PAPSS1	0.641	0.335833113130919	0.282	1.58082211604264	0.389	0.1	Macrophage	PAPSS1
SSR31	0.641	0.223165107404831	0.282	0.559402140384893	0.642	0.322	Macrophage	SSR3
ID31	0.641	0.309042273162046	0.282	0.727302550407181	0.439	0.146	Macrophage	ID3
RGS19	0.64	0.292841674117268	0.28	1.17146616710661	0.427	0.132	Macrophage	RGS19
CLTC	0.64	0.328998469073859	0.28	1.0617591416246	0.489	0.198	Macrophage	CLTC
SELENOS1	0.64	0.204875354922558	0.28	0.535645589041044	0.523	0.199	Macrophage	SELENOS
ATP2B1-AS1	0.64	0.457649711420871	0.28	3.06445782183301	0.302	0.021	Macrophage	ATP2B1-AS1
LPXN	0.64	0.321148165108199	0.28	1.15697537698232	0.442	0.143	Macrophage	LPXN
ATP6V1C1	0.64	0.359496796254205	0.28	1.87646100424052	0.364	0.08	Macrophage	ATP6V1C1
NIPSNAP2	0.64	0.300909759204466	0.28	1.76677773684001	0.346	0.062	Macrophage	NIPSNAP2
BLVRA	0.64	0.322330404516984	0.28	1.34805015352274	0.424	0.134	Macrophage	BLVRA
GTF3C61	0.64	0.250656081057374	0.28	0.77882231435196	0.533	0.229	Macrophage	GTF3C6
ATG3	0.64	0.285704188085156	0.28	0.922600799065673	0.514	0.213	Macrophage	ATG3
ALCAM	0.64	0.358906838172131	0.28	2.53263630911351	0.324	0.042	Macrophage	ALCAM
DYNC1I21	0.64	0.275269753510593	0.28	1.10412484265266	0.436	0.142	Macrophage	DYNC1I2
MX1	0.639	0.351674796353994	0.278	1.07229139424481	0.458	0.167	Macrophage	MX1
LILRB3	0.639	0.364817510518004	0.278	2.66673000001312	0.315	0.035	Macrophage	LILRB3
ITGAM	0.639	0.353253009016156	0.278	1.64301426541145	0.364	0.075	Macrophage	ITGAM
HCFC1R1	0.639	0.313806667126871	0.278	1.30146921544768	0.414	0.127	Macrophage	HCFC1R1
OS9	0.639	0.283595941599897	0.278	0.870098936640612	0.526	0.231	Macrophage	OS9
SDHD	0.639	0.341984820641483	0.278	1.01964977830961	0.526	0.235	Macrophage	SDHD
FAM198B	0.639	0.404130053347438	0.278	3.21037231592041	0.302	0.024	Macrophage	FAM198B
UBE2E2	0.639	0.302553970706941	0.278	1.78860463025634	0.361	0.079	Macrophage	UBE2E2
CD302	0.639	0.290817098457826	0.278	1.5579221373544	0.349	0.061	Macrophage	CD302
SMIM37	0.639	0.289997322529328	0.278	1.65791266154328	0.358	0.075	Macrophage	SMIM37
TMEM51	0.639	0.360925282971691	0.278	3.33388118888012	0.305	0.026	Macrophage	TMEM51
SLC25A11	0.638	0.303485742214198	0.276	1.51892990491645	0.383	0.099	Macrophage	SLC25A11
DNAJA4	0.638	0.640408779728537	0.276	2.98552373448288	0.321	0.046	Macrophage	DNAJA4
ATP2A2	0.638	0.315362319422895	0.276	1.31804929202765	0.411	0.127	Macrophage	ATP2A2
ARF3	0.638	0.256902991716512	0.276	1.01302593871845	0.452	0.158	Macrophage	ARF3
SYK	0.638	0.310145486388247	0.276	1.71073677382856	0.349	0.064	Macrophage	SYK
DAPK1	0.638	0.387007763652735	0.276	2.96525826941377	0.308	0.031	Macrophage	DAPK1
RASGEF1B	0.638	0.447913514004573	0.276	1.47509981410992	0.402	0.117	Macrophage	RASGEF1B
UBE2F	0.638	0.269216975186666	0.276	1.00204511805203	0.449	0.156	Macrophage	UBE2F
NADK	0.638	0.364655959670098	0.276	2.20585328642327	0.343	0.064	Macrophage	NADK
PPIF1	0.637	0.293696209284953	0.274	0.891966054369229	0.483	0.189	Macrophage	PPIF
FLOT1	0.637	0.252599367048407	0.274	0.870318923379755	0.495	0.197	Macrophage	FLOT1
TMED91	0.637	0.250604749857528	0.274	0.624320785330328	0.636	0.336	Macrophage	TMED9
SLC39A11	0.637	0.324091507827976	0.274	1.32655261248683	0.417	0.136	Macrophage	SLC39A1
NR4A1	0.636	0.35597281006043	0.272	0.954299121842984	0.452	0.168	Macrophage	NR4A1
NEK6	0.636	0.319863122124954	0.272	2.50765940626109	0.315	0.039	Macrophage	NEK6
BEX4	0.636	0.246919820748437	0.272	0.924476412590461	0.452	0.157	Macrophage	BEX4
MEF2C	0.636	0.387287888946004	0.272	1.57460995454039	0.358	0.079	Macrophage	MEF2C
CASP4	0.635	0.239617395042055	0.27	0.694511983711594	0.555	0.252	Macrophage	CASP4
ARL2	0.635	0.276713286426765	0.27	1.36240087636606	0.386	0.106	Macrophage	ARL2
GLIPR2	0.635	0.337102626742835	0.27	1.08306752843578	0.464	0.18	Macrophage	GLIPR2
NMI	0.635	0.287723462757125	0.27	1.20793310102067	0.411	0.128	Macrophage	NMI
FPR1	0.634	0.403081805583286	0.268	1.92402696961249	0.327	0.052	Macrophage	FPR1
SRSF91	0.634	0.264223304615495	0.268	0.667731342989953	0.636	0.319	Macrophage	SRSF9
ZNHIT11	0.634	0.238453972510111	0.268	0.703519287341196	0.558	0.258	Macrophage	ZNHIT1
NDUFA2	0.634	0.223626973607687	0.268	0.557310894476866	0.648	0.357	Macrophage	NDUFA2
GOLIM4	0.634	0.385476116684334	0.268	1.79508702272097	0.346	0.072	Macrophage	GOLIM4
GLB1	0.634	0.313925746145362	0.268	1.77521468720789	0.352	0.077	Macrophage	GLB1
MCOLN1	0.633	0.333512315936623	0.266	2.31154149594829	0.318	0.048	Macrophage	MCOLN1
SWAP70	0.633	0.30211618306249	0.266	1.35247130776942	0.374	0.099	Macrophage	SWAP70
DPP7	0.633	0.256019979837199	0.266	0.673453141557914	0.601	0.312	Macrophage	DPP7
LAT2	0.633	0.307914406687467	0.266	1.65862251677666	0.34	0.064	Macrophage	LAT2
PSMB9	0.633	0.250290104821065	0.266	0.547339107095209	0.692	0.373	Macrophage	PSMB9
ELL2	0.633	0.381361118769553	0.266	1.24068844290404	0.439	0.168	Macrophage	ELL2
PGD	0.633	0.282045866310748	0.266	1.03256950123364	0.436	0.153	Macrophage	PGD
CBR11	0.632	0.311409934456593	0.264	1.45095461550779	0.38	0.11	Macrophage	CBR1
CAPNS1	0.632	0.275040624041233	0.264	0.922885469472468	0.48	0.199	Macrophage	CAPNS1
CYB5A1	0.632	0.290521569075913	0.264	1.09247800130523	0.417	0.142	Macrophage	CYB5A
LTA4H	0.632	0.385655933343421	0.264	1.28505969266695	0.439	0.172	Macrophage	LTA4H
NDUFS81	0.632	0.190211393440965	0.264	0.531855395867382	0.607	0.296	Macrophage	NDUFS8
GNAQ	0.632	0.324157062144478	0.264	1.45818381467082	0.383	0.114	Macrophage	GNAQ
NQO2	0.632	0.320413896517157	0.264	1.52274989203329	0.377	0.105	Macrophage	NQO2
MXD1	0.632	0.45679450275587	0.264	1.57076090842179	0.393	0.124	Macrophage	MXD1
PABPC4	0.632	0.411871080024174	0.264	1.12497387010475	0.511	0.255	Macrophage	PABPC4
BAX	0.631	0.242247954372812	0.262	0.636366052473466	0.598	0.31	Macrophage	BAX
METRNL	0.631	0.289388795874797	0.262	1.13518511367412	0.399	0.121	Macrophage	METRNL
EIF4A31	0.631	0.360833508711403	0.262	0.945697931243376	0.514	0.241	Macrophage	EIF4A3
GNA13	0.631	0.250688639695612	0.262	0.892713591596631	0.449	0.165	Macrophage	GNA13
SAMD9L	0.631	0.352720825314351	0.262	1.89849326895493	0.321	0.053	Macrophage	SAMD9L
TUBB1	0.631	0.288123029489359	0.262	0.529944081263476	0.788	0.507	Macrophage	TUBB
RPN1	0.631	0.216758805685419	0.262	0.585567491206447	0.614	0.313	Macrophage	RPN1
NR4A2	0.631	0.495456992997921	0.262	0.926614372666411	0.639	0.385	Macrophage	NR4A2
CD58	0.631	0.270992268664744	0.262	1.0879609380965	0.411	0.13	Macrophage	CD58
ATP6V1E11	0.63	0.246108884370271	0.26	0.812728537205467	0.495	0.212	Macrophage	ATP6V1E1
PEPD	0.63	0.327693223953886	0.26	1.41187608658135	0.393	0.125	Macrophage	PEPD
MMP24OS	0.63	0.314375299834545	0.26	1.92690937725767	0.327	0.063	Macrophage	MMP24OS
CYBC1	0.63	0.319857141584262	0.26	1.98124282731394	0.312	0.048	Macrophage	CYBC1
ECHS11	0.63	0.290363677106078	0.26	1.08810572874668	0.433	0.16	Macrophage	ECHS1
FBP1	0.63	0.365787329991029	0.26	2.12007675921039	0.315	0.049	Macrophage	FBP1
TREM1	0.63	0.456303269122378	0.26	2.44985699325838	0.302	0.038	Macrophage	TREM1
SUMO3	0.629	0.27620489595305	0.258	0.675995094904807	0.639	0.35	Macrophage	SUMO3
RTF21	0.629	0.241367904604879	0.258	1.27128926329323	0.361	0.094	Macrophage	RTF2
TRAPPC1	0.629	0.217210472286041	0.258	0.562293855748285	0.598	0.312	Macrophage	TRAPPC1
SNX6	0.629	0.324444994588615	0.258	0.888827177395802	0.561	0.281	Macrophage	SNX6
PTPN6	0.629	0.208655968144459	0.258	0.76873317433293	0.436	0.15	Macrophage	PTPN6
OTUD1	0.629	0.402465475081038	0.258	2.5204633410404	0.302	0.042	Macrophage	OTUD1
NCF1	0.629	0.208096238918043	0.258	0.663542712706691	0.43	0.148	Macrophage	NCF1
CAB39	0.629	0.31375984343205	0.258	1.50447357359204	0.364	0.097	Macrophage	CAB39
GCA	0.629	0.35084547684861	0.258	1.77449832874979	0.343	0.082	Macrophage	GCA
UGP21	0.629	0.219377459702499	0.258	0.619080921720227	0.548	0.256	Macrophage	UGP2
THEMIS2	0.629	0.260583622816206	0.258	1.14702444708412	0.377	0.104	Macrophage	THEMIS2
NUCB1	0.628	0.241295584286023	0.256	0.722959447691557	0.517	0.239	Macrophage	NUCB1
PLIN3	0.628	0.257373763443629	0.256	1.20910768982724	0.383	0.117	Macrophage	PLIN3
SNX5	0.628	0.237336057810794	0.256	0.919452834914333	0.436	0.162	Macrophage	SNX5
LASP1	0.628	0.205808584031835	0.256	0.840460749407243	0.411	0.135	Macrophage	LASP1
NTAN1	0.628	0.291269594209376	0.256	1.48127045828475	0.358	0.096	Macrophage	NTAN1
MRPL521	0.628	0.236041613894619	0.256	0.691739173149365	0.555	0.263	Macrophage	MRPL52
AHR	0.628	0.321324414513592	0.256	1.24918087257789	0.389	0.126	Macrophage	AHR
GALM	0.628	0.297424648601088	0.256	1.46667551644647	0.336	0.07	Macrophage	GALM
JOSD2	0.627	0.250465176003942	0.254	1.28005514734108	0.364	0.099	Macrophage	JOSD2
DYNLRB1	0.627	0.215509245089848	0.254	0.542200898846303	0.639	0.349	Macrophage	DYNLRB1
ANPEP	0.627	0.305715148367599	0.254	1.84089404513875	0.302	0.044	Macrophage	ANPEP
MESD1	0.627	0.288567385518694	0.254	1.37672089725783	0.358	0.098	Macrophage	MESD
COX5A1	0.627	0.247062827702224	0.254	0.527516737107857	0.732	0.448	Macrophage	COX5A
SSR1	0.627	0.210231773821535	0.254	0.671182497820494	0.511	0.228	Macrophage	SSR1
GNB1	0.627	0.284543368676665	0.254	0.969201565340362	0.467	0.198	Macrophage	GNB1
SOCS31	0.626	0.337044638852717	0.252	0.788246230002853	0.533	0.274	Macrophage	SOCS3
RAB34	0.626	0.27798848490636	0.252	1.52160564131712	0.352	0.091	Macrophage	RAB34
STAT2	0.626	0.311958956347352	0.252	1.67236712290118	0.333	0.074	Macrophage	STAT2
CNPY21	0.626	0.208942755805202	0.252	0.785596470769099	0.449	0.17	Macrophage	CNPY2
H2AFJ	0.626	0.204491259540884	0.252	0.603112825185049	0.523	0.236	Macrophage	H2AFJ
FAM120A	0.626	0.220562293314733	0.252	0.916703350606426	0.421	0.151	Macrophage	FAM120A
SLC35F6	0.626	0.284609609848914	0.252	1.89663480710221	0.315	0.058	Macrophage	SLC35F6
VAMP3	0.626	0.256100755651705	0.252	1.1363441049623	0.396	0.131	Macrophage	VAMP3
DCN	0.949	3.32925133917828	0.898	8.61387418034877	0.901	0.014	Fibroblasts	DCN
CD632	0.909	1.74282131660845	0.818	2.83692	0.935	0.403	Fibroblasts	CD63
TNFAIP6	0.893	3.53485883285209	0.786	6.73008444375928	0.815	0.091	Fibroblasts	TNFAIP6
LUM	0.883	3.11364478187111	0.766	7.56931584657858	0.777	0.024	Fibroblasts	LUM
TIMP1	0.863	2.69850151355737	0.726	4.41242126072656	0.843	0.302	Fibroblasts	TIMP1
CTSL1	0.861	2.30948820794273	0.722	4.44087637932835	0.781	0.112	Fibroblasts	CTSL
ANXA51	0.861	1.74087923779096	0.722	3.01436655335154	0.861	0.368	Fibroblasts	ANXA5
MEG3	0.854	2.3317220983712	0.708	5.83096386890179	0.729	0.03	Fibroblasts	MEG3
GEM	0.843	2.07702395232874	0.686	5.0890493889688	0.717	0.052	Fibroblasts	GEM
PRRX1	0.842	1.79916353432902	0.684	6.12643331514917	0.697	0.021	Fibroblasts	PRRX1
APOD	0.838	3.16909333270854	0.676	6.35463	0.709	0.059	Fibroblasts	APOD
RACK11	0.837	1.03365111776685	0.674	1.62461438047155	0.958	0.322	Fibroblasts	RACK1
MT2A1	0.834	1.35670577916935	0.668	2.00325274851868	0.931	0.499	Fibroblasts	MT2A
TXN2	0.832	1.51854044368111	0.664	2.41469338768579	0.894	0.466	Fibroblasts	TXN
LGALS11	0.831	1.44849655928635	0.662	2.27539012438447	0.925	0.485	Fibroblasts	LGALS1
CD591	0.83	1.37001866205878	0.66	2.42337083188361	0.821	0.241	Fibroblasts	CD59
SELENOM1	0.814	1.30078076689913	0.628	2.69632939936437	0.75	0.166	Fibroblasts	SELENOM
CLMP	0.809	1.68031654249489	0.618	5.36001057002647	0.639	0.029	Fibroblasts	CLMP
COL6A2	0.805	1.66209458074647	0.61	3.95951656170616	0.676	0.106	Fibroblasts	COL6A2
TNFRSF12A1	0.803	1.37895906648879	0.606	2.74265320808019	0.733	0.151	Fibroblasts	TNFRSF12A
CXCL11	0.799	3.31751107110492	0.598	5.47250826599163	0.656	0.103	Fibroblasts	CXCL1
IL1R1	0.799	1.41373385872073	0.598	4.9452156174973	0.624	0.038	Fibroblasts	IL1R1
HSP90AB11	0.795	1.35813696802082	0.59	2.07802510836743	0.921	0.78	Fibroblasts	HSP90AB1
SERPINF11	0.794	1.67638751328263	0.588	5.29257080691965	0.609	0.028	Fibroblasts	SERPINF1
TIMP3	0.791	1.94204675566786	0.582	5.12908374881443	0.612	0.043	Fibroblasts	TIMP3
MMP2	0.79	1.70654424873062	0.58	7.33523666479184	0.586	0.009	Fibroblasts	MMP2
FGFR11	0.788	1.31005448273028	0.576	3.62231655425874	0.643	0.093	Fibroblasts	FGFR1
PRDX12	0.788	1.08311669611128	0.576	1.86175989196738	0.841	0.412	Fibroblasts	PRDX1
CXCL22	0.783	2.69965107914981	0.566	4.30462345740978	0.662	0.154	Fibroblasts	CXCL2
EMP11	0.782	1.32089440424403	0.564	3.16973134513419	0.651	0.113	Fibroblasts	EMP1
SPHK11	0.773	1.28315614696677	0.546	3.43185286238143	0.623	0.108	Fibroblasts	SPHK1
GSN2	0.771	1.38995351332691	0.542	3.02108841405461	0.661	0.164	Fibroblasts	GSN
LAPTM4A2	0.771	1.0423531817978	0.542	1.97935570464427	0.784	0.389	Fibroblasts	LAPTM4A
PDLIM41	0.77	1.31184013529234	0.54	3.45796074808339	0.615	0.103	Fibroblasts	PDLIM4
SERPING11	0.766	1.35586471556821	0.532	4.25602955279228	0.571	0.051	Fibroblasts	SERPING1
PDPN	0.766	1.33972480629852	0.532	5.62981525045515	0.546	0.016	Fibroblasts	PDPN
RPL411	0.765	0.55853998229573	0.53	0.823273950667768	0.992	0.931	Fibroblasts	RPL41
RTN42	0.764	0.931687749669067	0.528	1.71459351103312	0.8	0.415	Fibroblasts	RTN4
ANXA22	0.763	0.682066926463561	0.526	1.10490700738116	0.878	0.439	Fibroblasts	ANXA2
ATP13A31	0.763	1.18831212941506	0.526	3.21055432880853	0.611	0.123	Fibroblasts	ATP13A3
PLPP3	0.762	1.53498194220144	0.524	4.56852797929173	0.562	0.051	Fibroblasts	PLPP3
SERPINE1	0.76	1.79128159910872	0.52	4.42066041094862	0.547	0.033	Fibroblasts	SERPINE1
GSTO11	0.758	1.2366688965474	0.516	2.49669625840449	0.679	0.26	Fibroblasts	GSTO1
RPL231	0.755	0.590808361909592	0.51	0.928535184884555	0.937	0.826	Fibroblasts	RPL23
SRPX	0.755	1.33069289760405	0.51	7.36098964366866	0.514	0.007	Fibroblasts	SRPX
THBS2	0.755	1.72968200284504	0.51	8.42943868284345	0.514	0.007	Fibroblasts	THBS2
CXCL3	0.755	2.8589644249562	0.51	4.65693411567076	0.581	0.109	Fibroblasts	CXCL3
ABL21	0.755	1.26648137924236	0.51	3.74419278306228	0.577	0.094	Fibroblasts	ABL2
S100A161	0.755	0.995460453188672	0.51	2.03783615706136	0.671	0.164	Fibroblasts	S100A16
SOD22	0.754	1.01158411037285	0.508	1.61958993459015	0.79	0.424	Fibroblasts	SOD2
COL1A2	0.753	3.25432231471213	0.506	7.69526755410119	0.519	0.02	Fibroblasts	COL1A2
PLIN21	0.751	1.85111203870447	0.502	3.5117282579312	0.64	0.23	Fibroblasts	PLIN2
HSPD12	0.75	1.24470266780355	0.5	2.25046122737047	0.727	0.362	Fibroblasts	HSPD1
PFDN21	0.75	1.03888114502764	0.5	1.95020662489441	0.739	0.39	Fibroblasts	PFDN2
C1R	0.749	1.41788754478763	0.498	5.2334993519744	0.522	0.035	Fibroblasts	C1R
NEAT12	0.749	0.935442276219666	0.498	1.43877739669552	0.906	0.617	Fibroblasts	NEAT1
EIF4A11	0.748	1.02382595177937	0.496	1.92396856904053	0.749	0.408	Fibroblasts	EIF4A1
AEBP1	0.748	1.75812478451809	0.496	5.94931989520217	0.518	0.031	Fibroblasts	AEBP1
SRGAP1	0.746	1.22039300900763	0.492	4.19720754716663	0.534	0.058	Fibroblasts	SRGAP1
ARID5B1	0.746	1.26336926451317	0.492	2.2799212874925	0.711	0.318	Fibroblasts	ARID5B
NNMT1	0.746	1.15522458074774	0.492	2.36073526543222	0.598	0.12	Fibroblasts	NNMT
MAP1B	0.746	1.37303444672705	0.492	3.92004414484613	0.545	0.07	Fibroblasts	MAP1B
IGFBP7	0.744	1.66598625768983	0.488	3.1080716449335	0.595	0.137	Fibroblasts	IGFBP7
COL6A3	0.743	1.76539960426373	0.486	6.43675261456271	0.495	0.011	Fibroblasts	COL6A3
TOP1	0.74	1.13336024547092	0.48	2.36310478727609	0.675	0.313	Fibroblasts	TOP1
FTH12	0.74	0.579415629257195	0.48	0.843015288858609	0.999	0.984	Fibroblasts	FTH1
PCOLCE	0.74	1.25592545127646	0.48	5.88761581135829	0.492	0.015	Fibroblasts	PCOLCE
CEBPB2	0.739	0.91571902872949	0.478	1.75191294714085	0.736	0.36	Fibroblasts	CEBPB
IER32	0.737	1.60648522007515	0.474	2.68007272483448	0.668	0.272	Fibroblasts	IER3
SELENOS2	0.736	0.89973000884642	0.472	1.99467195996673	0.644	0.189	Fibroblasts	SELENOS
CAVIN11	0.735	1.05374376120894	0.47	2.91101138180742	0.553	0.102	Fibroblasts	CAVIN1
SPARC	0.735	2.13395203853144	0.47	4.11288944456539	0.539	0.081	Fibroblasts	SPARC
ELOC2	0.734	0.954983657916325	0.468	2.10453689826575	0.644	0.2	Fibroblasts	ELOC
ARF41	0.734	0.807776219490745	0.468	1.66396221288872	0.714	0.347	Fibroblasts	ARF4
DDX211	0.733	1.03523537354672	0.466	1.82287927892907	0.736	0.482	Fibroblasts	DDX21
C11orf96	0.733	1.47002233524311	0.466	4.12075682704325	0.49	0.025	Fibroblasts	C11orf96
RAN1	0.732	0.950686431783436	0.464	1.60453	0.803	0.627	Fibroblasts	RAN
MORF4L21	0.732	0.842725769817619	0.464	1.85004409054164	0.679	0.273	Fibroblasts	MORF4L2
EIF1AX1	0.732	0.858292248269217	0.464	1.61992066440942	0.749	0.431	Fibroblasts	EIF1AX
APOE1	0.731	0.901848805604023	0.462	1.62147455809504	0.558	0.113	Fibroblasts	APOE
DAB21	0.73	1.08045483463139	0.46	3.51561951724265	0.507	0.059	Fibroblasts	DAB2
COL1A1	0.729	3.29174377200915	0.458	7.69584113690821	0.471	0.02	Fibroblasts	COL1A1
YWHAE1	0.729	0.794380588017702	0.458	1.61311048394746	0.71	0.342	Fibroblasts	YWHAE
WTAP	0.729	1.06433824428308	0.458	2.00252268087598	0.727	0.444	Fibroblasts	WTAP
LGALS32	0.728	0.697181169682398	0.456	1.28537415563723	0.748	0.321	Fibroblasts	LGALS3
MEDAG	0.728	1.94110785917807	0.456	6.34246844079288	0.466	0.012	Fibroblasts	MEDAG
ITGB11	0.728	0.653168872495793	0.456	1.17900589446392	0.773	0.41	Fibroblasts	ITGB1
CXCL81	0.728	2.68225913264223	0.456	4.06646905147628	0.577	0.179	Fibroblasts	CXCL8
ATF41	0.727	0.778600291964205	0.454	1.49050200467699	0.754	0.388	Fibroblasts	ATF4
TUBA1C2	0.727	0.977696549640953	0.454	2.04318331111147	0.64	0.251	Fibroblasts	TUBA1C
RARRES2	0.727	1.83615737060273	0.454	7.28042994742666	0.463	0.013	Fibroblasts	RARRES2
RND31	0.727	1.19856776488495	0.454	3.15614288179179	0.533	0.096	Fibroblasts	RND3
TCEAL92	0.726	1.18820929068111	0.452	3.3410168764268	0.524	0.092	Fibroblasts	TCEAL9
HSPE12	0.726	1.04418238591589	0.452	1.79533005778643	0.784	0.48	Fibroblasts	HSPE1
UAP11	0.726	1.14142885158759	0.452	2.88502835679929	0.571	0.171	Fibroblasts	UAP1
AKR1C1	0.725	2.33266898909845	0.45	5.17680912726556	0.471	0.028	Fibroblasts	AKR1C1
FSTL1	0.725	1.1673357669596	0.45	4.32203509661084	0.488	0.052	Fibroblasts	FSTL1
PEA152	0.725	0.899100170178076	0.45	2.52760093774286	0.574	0.159	Fibroblasts	PEA15
S100A112	0.724	0.591396501096328	0.448	0.93848880252758	0.888	0.52	Fibroblasts	S100A11
CNN31	0.724	0.900965929282348	0.448	2.12514378235445	0.599	0.162	Fibroblasts	CNN3
TFPI	0.723	1.0783487215672	0.446	3.44037239997891	0.483	0.038	Fibroblasts	TFPI
HMOX11	0.722	1.74908481383927	0.444	3.22948177917435	0.54	0.124	Fibroblasts	HMOX1
MGP1	0.722	1.12369966530723	0.444	2.05910783564028	0.564	0.126	Fibroblasts	MGP
RHEB1	0.722	0.698579282187254	0.444	1.3863243807148	0.727	0.336	Fibroblasts	RHEB
UGDH	0.722	1.10172024919063	0.444	3.89756729015657	0.49	0.06	Fibroblasts	UGDH
FBLN1	0.719	1.32629850984249	0.438	5.60089504935457	0.457	0.025	Fibroblasts	FBLN1
C1S	0.719	1.37265861129903	0.438	4.5599207939977	0.476	0.048	Fibroblasts	C1S
FOSL11	0.719	1.14563183162729	0.438	3.32366464928441	0.504	0.083	Fibroblasts	FOSL1
SQSTM1	0.719	0.769612950226314	0.438	1.33208461479921	0.809	0.572	Fibroblasts	SQSTM1
SELENOK2	0.719	0.893816605179812	0.438	2.01023098984133	0.618	0.197	Fibroblasts	SELENOK
RAB7A1	0.717	0.873170606493891	0.434	1.69795323538695	0.727	0.444	Fibroblasts	RAB7A
CALU2	0.716	0.941431650637499	0.432	2.56971567035684	0.553	0.166	Fibroblasts	CALU
ERRFI11	0.716	1.35611480993776	0.432	3.80329989463044	0.5	0.09	Fibroblasts	ERRFI1
ATP5F1E2	0.715	0.51713473215906	0.43	0.890037930611661	0.808	0.312	Fibroblasts	ATP5F1E
COL6A1	0.714	1.4877091343176	0.428	5.02857329446375	0.461	0.044	Fibroblasts	COL6A1
KDM6B	0.714	1.04652000546265	0.428	2.31039132811524	0.598	0.23	Fibroblasts	KDM6B
SAT12	0.713	0.666769426843861	0.426	1.02008158845215	0.894	0.694	Fibroblasts	SAT1
AKAP12	0.713	1.12766600916214	0.426	2.64139800024892	0.476	0.049	Fibroblasts	AKAP12
MMP3	0.712	4.26951017988955	0.424	9.39602591856256	0.441	0.027	Fibroblasts	MMP3
RPL71	0.712	0.373836640895933	0.424	0.56135093185071	0.981	0.925	Fibroblasts	RPL7
CTSK	0.712	1.53590857561629	0.424	6.60095157101414	0.432	0.01	Fibroblasts	CTSK
IFI271	0.711	1.19656847051474	0.422	2.25378621688029	0.519	0.093	Fibroblasts	IFI27
IFITM32	0.711	1.14965518172047	0.422	2.04767534305876	0.665	0.292	Fibroblasts	IFITM3
GFPT2	0.711	0.933089350211259	0.422	5.98567902067117	0.43	0.01	Fibroblasts	GFPT2
ATP1B32	0.71	0.845339409674645	0.42	1.64966085303434	0.674	0.341	Fibroblasts	ATP1B3
MAP4K4	0.709	0.910196338373011	0.418	2.71352834805695	0.519	0.135	Fibroblasts	MAP4K4
ATP5F1B2	0.708	0.713895905410502	0.416	1.67532773337747	0.605	0.199	Fibroblasts	ATP5F1B
CYP1B1	0.708	1.29873261323559	0.416	3.51838957034019	0.476	0.069	Fibroblasts	CYP1B1
CDH11	0.707	1.03546725781077	0.414	5.91831617556969	0.424	0.013	Fibroblasts	CDH11
CCDC80	0.707	1.39926542496951	0.414	5.31546691999381	0.431	0.022	Fibroblasts	CCDC80
SERPINE21	0.707	1.62384192946105	0.414	4.31856177150531	0.473	0.076	Fibroblasts	SERPINE2
HSP90AA11	0.706	0.817319463904873	0.412	1.24734981051089	0.913	0.81	Fibroblasts	HSP90AA1
POMP2	0.705	0.609392231580819	0.41	1.12859715317517	0.769	0.51	Fibroblasts	POMP
SPARCL1	0.705	1.00239524653589	0.41	2.65772100251158	0.463	0.054	Fibroblasts	SPARCL1
NOP531	0.704	0.62756452968865	0.408	1.40540563190394	0.624	0.198	Fibroblasts	NOP53
TUBA1B2	0.704	0.575965387045302	0.408	0.964298069426919	0.812	0.569	Fibroblasts	TUBA1B
HNRNPAB1	0.704	0.825258642386633	0.408	1.87667584329247	0.61	0.264	Fibroblasts	HNRNPAB
CYR611	0.703	1.39968036639699	0.406	2.67094635988052	0.512	0.119	Fibroblasts	CYR61
TUBB4B1	0.701	0.74813072726981	0.402	1.42480890722216	0.682	0.348	Fibroblasts	TUBB4B
VMP12	0.7	0.930117548572438	0.4	1.86148371804415	0.649	0.315	Fibroblasts	VMP1
EIF5B1	0.7	0.768864306611824	0.4	1.55709100081963	0.68	0.366	Fibroblasts	EIF5B
BTG31	0.699	0.828327656030555	0.398	1.88172318148595	0.606	0.278	Fibroblasts	BTG3
ID32	0.699	1.43902769058545	0.398	2.86108766426055	0.516	0.138	Fibroblasts	ID3
BASP11	0.698	1.08774130720823	0.396	3.36081693794967	0.457	0.075	Fibroblasts	BASP1
FN11	0.698	2.38295274237158	0.396	5.45078943682103	0.428	0.038	Fibroblasts	FN1
DPT	0.698	1.2651530223158	0.396	9.7320538549014	0.396	0.001	Fibroblasts	DPT
NOP561	0.697	0.957133287403774	0.394	2.26790364713755	0.557	0.217	Fibroblasts	NOP56
CALD11	0.697	1.08511905331176	0.394	2.04942270270056	0.552	0.166	Fibroblasts	CALD1
S100A61	0.697	0.359416942177635	0.394	0.542320681993045	0.958	0.827	Fibroblasts	S100A6
HSPB13	0.696	0.877813521328127	0.392	1.43727182801457	0.704	0.388	Fibroblasts	HSPB1
S100A131	0.696	0.875342422619368	0.392	2.70419901664879	0.483	0.106	Fibroblasts	S100A13
ANGPTL4	0.695	1.64516710983869	0.39	4.78223578064912	0.426	0.048	Fibroblasts	ANGPTL4
PSMA71	0.695	0.628096062865675	0.39	1.07677147869789	0.798	0.619	Fibroblasts	PSMA7
FERMT21	0.695	0.815431782604825	0.39	3.07736510913018	0.453	0.073	Fibroblasts	FERMT2
VEGFA1	0.695	1.15379376554656	0.39	3.43693864198209	0.455	0.083	Fibroblasts	VEGFA
REEP5	0.695	0.796977927933186	0.39	1.76134615356701	0.636	0.321	Fibroblasts	REEP5
EIF4E2	0.695	0.858392266359333	0.39	1.92230825088442	0.599	0.259	Fibroblasts	EIF4E
RPL13A1	0.694	0.361748693304805	0.388	0.53397038618918	0.989	0.967	Fibroblasts	RPL13A
CCL22	0.694	1.25146396653795	0.388	2.24112162796358	0.494	0.111	Fibroblasts	CCL2
SRP14	0.694	0.470663098443886	0.388	0.771034059044769	0.889	0.81	Fibroblasts	SRP14
VIM1	0.694	0.497319108494688	0.388	0.754884974282462	0.946	0.801	Fibroblasts	VIM
SLC3A21	0.694	0.883669950893957	0.388	1.70580260547981	0.668	0.39	Fibroblasts	SLC3A2
CFD1	0.693	1.94192472727636	0.386	4.28533783433979	0.45	0.083	Fibroblasts	CFD
CRISPLD2	0.693	1.02040605204716	0.386	4.19371503307396	0.411	0.029	Fibroblasts	CRISPLD2
ITGAV	0.693	0.800865743281469	0.386	2.98567419249378	0.452	0.078	Fibroblasts	ITGAV
EDNRB	0.691	1.17374216128614	0.382	3.62403609879698	0.405	0.023	Fibroblasts	EDNRB
RCN11	0.691	0.736278848165295	0.382	2.4888349813923	0.482	0.119	Fibroblasts	RCN1
TXNRD11	0.69	1.07809881298685	0.38	2.69886453388838	0.492	0.143	Fibroblasts	TXNRD1
SEC61B1	0.689	0.558840118046137	0.378	1.0063389339598	0.786	0.578	Fibroblasts	SEC61B
CHCHD21	0.689	0.476149066742646	0.378	0.76807892923397	0.882	0.804	Fibroblasts	CHCHD2
EIF3J1	0.688	0.775721149683107	0.376	1.73491284463846	0.588	0.263	Fibroblasts	EIF3J
NID1	0.688	0.890825720226208	0.376	5.28357412237519	0.386	0.012	Fibroblasts	NID1
TRIR2	0.687	0.587910846133634	0.374	1.40852357338251	0.588	0.21	Fibroblasts	TRIR
TUBB61	0.687	0.669352497753332	0.374	1.91588648789007	0.494	0.126	Fibroblasts	TUBB6
IL6ST	0.686	0.762296174747989	0.372	1.81977257790523	0.568	0.24	Fibroblasts	IL6ST
RBM8A1	0.684	0.693813853187557	0.368	1.28393318482111	0.737	0.532	Fibroblasts	RBM8A
IL6	0.683	1.38519343392638	0.366	2.62686321741148	0.415	0.054	Fibroblasts	IL6
ENO11	0.683	0.560357714297443	0.366	0.966407862814693	0.784	0.568	Fibroblasts	ENO1
LRRC591	0.682	0.678995046177683	0.364	1.91157764655782	0.527	0.191	Fibroblasts	LRRC59
TPBG	0.682	0.861955908972923	0.364	3.89121490525881	0.406	0.051	Fibroblasts	TPBG
COL3A1	0.682	3.09896727729865	0.364	7.72408640006535	0.376	0.015	Fibroblasts	COL3A1
TYMP2	0.681	0.517089057910801	0.362	1.05746988619199	0.636	0.284	Fibroblasts	TYMP
COL4A1	0.681	0.864198858266245	0.362	3.01387615670051	0.406	0.046	Fibroblasts	COL4A1
OAF	0.681	0.930382141591416	0.362	5.35014182096158	0.378	0.02	Fibroblasts	OAF
PTGS2	0.681	1.54309098173602	0.362	3.64062474308667	0.409	0.054	Fibroblasts	PTGS2
TPM21	0.68	0.729333181165624	0.36	1.5358571696851	0.506	0.135	Fibroblasts	TPM2
YBX11	0.68	0.514412541053227	0.36	0.805128141136714	0.901	0.841	Fibroblasts	YBX1
PSMC41	0.679	0.748381766147235	0.358	1.89079355288197	0.542	0.237	Fibroblasts	PSMC4
MRFAP11	0.679	0.580191025229752	0.358	1.28028313326448	0.647	0.362	Fibroblasts	MRFAP1
AHCYL11	0.679	0.739838624475193	0.358	2.61335487051176	0.449	0.106	Fibroblasts	AHCYL1
SPAG9	0.678	0.677443288102273	0.356	1.7595046057664	0.533	0.208	Fibroblasts	SPAG9
CYTOR1	0.678	0.866821982237218	0.356	1.77865876928433	0.523	0.178	Fibroblasts	CYTOR
ADAMTS4	0.678	0.939618793492949	0.356	3.28716889801162	0.39	0.034	Fibroblasts	ADAMTS4
CXCL12	0.677	1.28299383298311	0.354	6.26484914294057	0.361	0.01	Fibroblasts	CXCL12
CPE	0.677	0.870484983842188	0.354	4.00180198587762	0.377	0.026	Fibroblasts	CPE
RHOC1	0.677	0.633463604356702	0.354	1.49748044742682	0.568	0.243	Fibroblasts	RHOC
ZFP36L1	0.676	0.62024894518742	0.352	1.05725624628065	0.784	0.571	Fibroblasts	ZFP36L1
FRMD4A1	0.676	0.978245595682785	0.352	4.44006127968411	0.38	0.037	Fibroblasts	FRMD4A
CYCS1	0.676	0.607360522145331	0.352	1.09511573745248	0.739	0.515	Fibroblasts	CYCS
TIMP21	0.675	1.16876497496535	0.35	3.79379935637415	0.411	0.075	Fibroblasts	TIMP2
PSMB51	0.675	0.601017012013036	0.35	1.52898364513665	0.552	0.222	Fibroblasts	PSMB5
YWHAQ1	0.675	0.581465201854941	0.35	1.14050990015399	0.7	0.464	Fibroblasts	YWHAQ
ELOB2	0.674	0.449552934204978	0.348	0.938790022766425	0.635	0.252	Fibroblasts	ELOB
EIF51	0.674	0.709548699564325	0.348	1.27025353310566	0.74	0.557	Fibroblasts	EIF5
FNDC3A	0.674	0.790687097545747	0.348	2.5966687985753	0.446	0.117	Fibroblasts	FNDC3A
NUDC1	0.674	0.629422729637176	0.348	1.39820916739813	0.611	0.334	Fibroblasts	NUDC
HNRNPC	0.673	0.569415731576572	0.346	0.988955004561618	0.813	0.672	Fibroblasts	HNRNPC
SLC39A14	0.673	0.777392633929406	0.346	3.33465952084589	0.399	0.063	Fibroblasts	SLC39A14
SEM12	0.673	0.424439532572373	0.346	0.953483362356077	0.597	0.227	Fibroblasts	SEM1
NOP161	0.673	0.814241366396736	0.346	2.37227593048683	0.458	0.135	Fibroblasts	NOP16
VCAN	0.673	1.06665406620752	0.346	2.5059621972435	0.419	0.071	Fibroblasts	VCAN
AXL1	0.672	0.781643668298559	0.344	3.37108265299999	0.382	0.04	Fibroblasts	AXL
NAP1L11	0.672	0.503266968130287	0.344	0.887946956558012	0.783	0.609	Fibroblasts	NAP1L1
CRABP21	0.671	0.779501813572487	0.342	1.93600300536248	0.437	0.091	Fibroblasts	CRABP2
THBS11	0.67	0.736456458345746	0.34	1.53784648040769	0.484	0.145	Fibroblasts	THBS1
PPP2CB1	0.67	0.758847189538946	0.34	2.65660488298396	0.434	0.109	Fibroblasts	PPP2CB
TWIST2	0.67	0.879749021257477	0.34	8.27781242177398	0.342	0.003	Fibroblasts	TWIST2
SRM1	0.67	0.668084209258645	0.34	2.32757607563859	0.444	0.12	Fibroblasts	SRM
LHFPL6	0.669	0.71356728586991	0.338	3.57447556864672	0.368	0.031	Fibroblasts	LHFPL6
RTRAF2	0.668	0.554846971307281	0.336	1.48440721468295	0.512	0.182	Fibroblasts	RTRAF
PA2G41	0.668	0.681195101378137	0.336	1.38685470735956	0.632	0.39	Fibroblasts	PA2G4
WNT2	0.668	0.933051279665698	0.336	9.52315000915089	0.337	0.001	Fibroblasts	WNT2
KTN11	0.667	0.546232698770877	0.334	1.07994978502365	0.688	0.433	Fibroblasts	KTN1
KCNQ1OT1	0.667	0.829655321139828	0.334	2.65097924538159	0.411	0.085	Fibroblasts	KCNQ1OT1
TAC1	0.667	1.75677776581574	0.334	9.18506488086657	0.336	0.003	Fibroblasts	TAC1
WWTR11	0.667	0.819247171587286	0.334	3.02558917584701	0.402	0.08	Fibroblasts	WWTR1
FKBP1A1	0.666	0.562422502183505	0.332	1.14001915245815	0.643	0.388	Fibroblasts	FKBP1A
PGAM11	0.666	0.663260959305753	0.332	1.34273811906814	0.641	0.427	Fibroblasts	PGAM1
CREB5	0.665	0.906883285709853	0.33	3.62602299366898	0.377	0.056	Fibroblasts	CREB5
METAP21	0.664	0.687762920593564	0.328	1.60747372221093	0.564	0.299	Fibroblasts	METAP2
RAB21	0.664	0.716877734374722	0.328	2.27217031336389	0.447	0.139	Fibroblasts	RAB21
LRP11	0.664	0.724715104098081	0.328	3.03745280424451	0.378	0.054	Fibroblasts	LRP1
INHBA	0.664	1.46185543449669	0.328	4.87815802517253	0.356	0.035	Fibroblasts	INHBA
PDGFRB	0.664	0.86754663204995	0.328	4.55882070601218	0.342	0.013	Fibroblasts	PDGFRB
YBX31	0.663	0.467274223433739	0.326	0.979935568311203	0.614	0.291	Fibroblasts	YBX3
TCP11	0.663	0.675325579517774	0.326	1.53247703962747	0.574	0.305	Fibroblasts	TCP1
RAB1A2	0.663	0.610430417503467	0.326	1.46137600118223	0.565	0.29	Fibroblasts	RAB1A
FGF7	0.662	1.1404839383779	0.324	5.79429278877303	0.333	0.01	Fibroblasts	FGF7
SFRP2	0.662	1.96086454686416	0.324	8.9536306112386	0.327	0.003	Fibroblasts	SFRP2
CHMP4B1	0.661	0.620691277189662	0.322	1.53560841181852	0.557	0.278	Fibroblasts	CHMP4B
NSRP11	0.661	0.659214347369837	0.322	1.80145103813441	0.494	0.201	Fibroblasts	NSRP1
GTPBP41	0.661	0.676043807812454	0.322	1.89763985270006	0.476	0.186	Fibroblasts	GTPBP4
DNAJA1	0.661	0.736254365806547	0.322	1.33475928054006	0.678	0.445	Fibroblasts	DNAJA1
HSPA1A1	0.661	1.66243921671796	0.322	2.56622118732962	0.541	0.241	Fibroblasts	HSPA1A
ATP5MG2	0.66	0.35658573280081	0.32	0.705153712673391	0.65	0.275	Fibroblasts	ATP5MG
UGCG	0.66	0.679685377579682	0.32	2.28059597982999	0.423	0.117	Fibroblasts	UGCG
SNU131	0.659	0.527530893878893	0.318	0.975483850782108	0.731	0.562	Fibroblasts	SNU13
CST31	0.659	0.297948165872123	0.318	0.507526423388158	0.623	0.279	Fibroblasts	CST3
DLK1	0.659	1.43796075341467	0.318	10.4145372755127	0.319	0.002	Fibroblasts	DLK1
MTRNR2L122	0.659	0.8152037239975	0.318	1.99614510570436	0.455	0.153	Fibroblasts	MTRNR2L12
LMCD1	0.659	1.04421310965607	0.318	3.60830518717338	0.359	0.048	Fibroblasts	LMCD1
MCL11	0.659	0.559362186465382	0.318	1.01759552698409	0.716	0.511	Fibroblasts	MCL1
GCLM1	0.659	0.70502550548009	0.318	2.0130276394424	0.443	0.137	Fibroblasts	GCLM
IGFBP4	0.658	1.13357778801804	0.316	3.86851912352275	0.364	0.054	Fibroblasts	IGFBP4
CCT21	0.658	0.678741923808937	0.316	1.48967110096376	0.569	0.331	Fibroblasts	CCT2
ATP5MD2	0.657	0.362234300662805	0.314	0.769165570772345	0.607	0.247	Fibroblasts	ATP5MD
SERBP11	0.657	0.593476442719293	0.314	1.06365786439738	0.728	0.581	Fibroblasts	SERBP1
DYNLL12	0.656	0.5297094218354	0.312	1.00588120911335	0.646	0.349	Fibroblasts	DYNLL1
RAC12	0.656	0.351149907353833	0.312	0.666653804562389	0.703	0.419	Fibroblasts	RAC1
LHFPL21	0.656	0.74164487909526	0.312	3.61372309622517	0.35	0.043	Fibroblasts	LHFPL2
PDGFRA	0.656	0.80699052478872	0.312	6.14480000647026	0.318	0.006	Fibroblasts	PDGFRA
ATP5PF2	0.655	0.423912906504709	0.31	1.0092540570469	0.537	0.213	Fibroblasts	ATP5PF
PKM2	0.655	0.530375050772442	0.31	0.950926007484634	0.702	0.506	Fibroblasts	PKM
HSPH11	0.655	0.797827511132711	0.31	1.72342152441617	0.504	0.22	Fibroblasts	HSPH1
THAP2	0.655	1.09201320667539	0.31	3.24103111100158	0.385	0.093	Fibroblasts	THAP2
PRMT11	0.654	0.669157088562658	0.308	1.58038600928891	0.523	0.262	Fibroblasts	PRMT1
LARP6	0.654	0.72920872457158	0.308	3.46295617134139	0.355	0.054	Fibroblasts	LARP6
IGFBP6	0.654	1.23065231397969	0.308	6.8195495227854	0.315	0.008	Fibroblasts	IGFBP6
KDELR22	0.653	0.515269332002341	0.306	1.12197667304396	0.593	0.339	Fibroblasts	KDELR2
CCT31	0.653	0.523585454843528	0.306	1.19409132129835	0.581	0.325	Fibroblasts	CCT3
PAPPA	0.652	1.08671836400834	0.304	6.26583160117389	0.309	0.006	Fibroblasts	PAPPA
AK61	0.652	0.628777049233567	0.304	2.07136798416686	0.424	0.138	Fibroblasts	AK6
NBL11	0.652	0.980680397578197	0.304	3.21326939202456	0.374	0.081	Fibroblasts	NBL1
MT1E1	0.651	0.820835794208802	0.302	1.83033614095488	0.43	0.132	Fibroblasts	MT1E
SERPINH11	0.651	0.938822009021666	0.302	2.84173513017163	0.383	0.094	Fibroblasts	SERPINH1
SNAI2	0.651	0.808432699496133	0.302	3.56053053407192	0.336	0.035	Fibroblasts	SNAI2
GNL31	0.65	0.656596292656173	0.3	1.66346816863774	0.489	0.224	Fibroblasts	GNL3
DDR2	0.65	0.689062293455458	0.3	4.04428885205972	0.325	0.027	Fibroblasts	DDR2
CCDC471	0.649	0.631433375701346	0.298	1.8599331491648	0.455	0.18	Fibroblasts	CCDC47
PSMB71	0.649	0.57796948708621	0.298	1.35583581696731	0.556	0.317	Fibroblasts	PSMB7
XIST2	0.649	0.536353805340707	0.298	1.16576554408352	0.551	0.268	Fibroblasts	XIST
TBCA1	0.649	0.459478340259133	0.298	0.919433690821892	0.68	0.476	Fibroblasts	TBCA
CCT51	0.649	0.566026086377694	0.298	1.34867027677667	0.529	0.262	Fibroblasts	CCT5
RAB132	0.649	0.618524688281922	0.298	1.97497010184297	0.419	0.13	Fibroblasts	RAB13
SLC4A7	0.648	0.669981672728972	0.296	2.09234063899786	0.421	0.145	Fibroblasts	SLC4A7
MAP3K20	0.648	0.608704433820068	0.296	2.83440773763527	0.356	0.067	Fibroblasts	MAP3K20
LIF	0.647	1.21982613593704	0.294	3.94684688391371	0.338	0.054	Fibroblasts	LIF
SOX41	0.647	0.729124729847665	0.294	1.52172187876525	0.481	0.185	Fibroblasts	SOX4
TMEM1651	0.647	0.529999126300973	0.294	1.29777324645149	0.534	0.272	Fibroblasts	TMEM165
EIF2S21	0.646	0.519103529391758	0.292	1.05780866016172	0.62	0.399	Fibroblasts	EIF2S2
MT1A	0.646	0.907515763486776	0.292	1.98514537351573	0.335	0.045	Fibroblasts	MT1A
ATP5MPL2	0.646	0.3915828625343	0.292	0.930514084952353	0.528	0.219	Fibroblasts	ATP5MPL
MRPL321	0.646	0.554734286444368	0.292	1.75854810233877	0.438	0.164	Fibroblasts	MRPL32
FOXO3	0.646	0.613280452646581	0.292	1.86087256195154	0.434	0.156	Fibroblasts	FOXO3
NPM1	0.646	0.470517754010981	0.292	0.737410228941083	0.899	0.839	Fibroblasts	NPM1
MTRNR2L82	0.645	0.701779752682418	0.29	2.11131667006962	0.399	0.116	Fibroblasts	MTRNR2L8
SMIM3	0.645	0.569905230950958	0.29	2.40177102336095	0.348	0.06	Fibroblasts	SMIM3
HSPA9	0.645	0.616190104040686	0.29	1.29881483101548	0.591	0.4	Fibroblasts	HSPA9
SELENOF2	0.645	0.527086683987392	0.29	1.54686987941927	0.446	0.163	Fibroblasts	SELENOF
PDCD51	0.644	0.514885485507466	0.288	1.18822012782721	0.56	0.312	Fibroblasts	PDCD5
COL4A2	0.644	0.68193877631998	0.288	2.9195688907588	0.335	0.05	Fibroblasts	COL4A2
GNG121	0.644	0.601709154547583	0.288	2.37304608553034	0.37	0.088	Fibroblasts	GNG12
EBNA1BP21	0.644	0.590495272514028	0.288	1.74394364142181	0.437	0.168	Fibroblasts	EBNA1BP2
PLAUR1	0.643	0.443416707406876	0.286	0.993415381880468	0.463	0.172	Fibroblasts	PLAUR
MPZL11	0.643	0.65382482090951	0.286	2.29315469728236	0.385	0.112	Fibroblasts	MPZL1
SNRPB1	0.642	0.496497643360742	0.284	0.927460375331569	0.702	0.554	Fibroblasts	SNRPB
EMP21	0.642	0.583541019509968	0.284	1.64893431137132	0.388	0.098	Fibroblasts	EMP2
SPRY2	0.642	0.763605567028505	0.284	3.82732625173312	0.318	0.039	Fibroblasts	SPRY2
SDC2	0.642	0.667595638834118	0.284	2.66860005219234	0.342	0.06	Fibroblasts	SDC2
RPF21	0.642	0.624512669374426	0.284	2.18500466404364	0.391	0.124	Fibroblasts	RPF2
NME11	0.641	0.554132098375233	0.282	1.51747063661366	0.467	0.199	Fibroblasts	NME1
GAL	0.641	1.17790428077685	0.282	4.49546648358111	0.316	0.043	Fibroblasts	GAL
MDK1	0.641	0.707607441257492	0.282	2.0856598352673	0.349	0.071	Fibroblasts	MDK
ATP6V0E11	0.641	0.405784014709427	0.282	0.798445581426656	0.679	0.49	Fibroblasts	ATP6V0E1
LGMN1	0.64	0.528369280884107	0.28	2.02084246657419	0.362	0.087	Fibroblasts	LGMN
MAP4K5	0.64	0.618195712009788	0.28	2.09900325265405	0.396	0.13	Fibroblasts	MAP4K5
ASAP1	0.64	0.532108910834807	0.28	2.0764406288487	0.379	0.106	Fibroblasts	ASAP1
COPS8	0.64	0.683907457365847	0.28	1.90213764370796	0.45	0.203	Fibroblasts	COPS8
EVA1B	0.64	0.67871952256957	0.28	3.26338692366787	0.327	0.055	Fibroblasts	EVA1B
NORAD1	0.639	0.57093960513625	0.278	2.31909242803511	0.361	0.09	Fibroblasts	NORAD
GSPT1	0.639	0.548754533197303	0.278	1.22639255323442	0.572	0.34	Fibroblasts	GSPT1
PSMA31	0.639	0.505102082865318	0.278	1.24165229230464	0.53	0.289	Fibroblasts	PSMA3
ZFAND52	0.639	0.58813662111859	0.278	1.26183508180853	0.577	0.349	Fibroblasts	ZFAND5
PGM3	0.639	0.642473335506868	0.278	3.12536134864832	0.327	0.056	Fibroblasts	PGM3
HNRNPH1	0.639	0.52870372525714	0.278	1.0884716374791	0.617	0.393	Fibroblasts	HNRNPH1
G3BP11	0.639	0.543297229321798	0.278	1.37785018470839	0.507	0.262	Fibroblasts	G3BP1
HDLBP1	0.639	0.55013590876414	0.278	1.71424194355259	0.436	0.179	Fibroblasts	HDLBP
ILF21	0.639	0.508001194785865	0.278	1.0997262024818	0.598	0.396	Fibroblasts	ILF2
UTP111	0.639	0.541361786791675	0.278	2.50240766548686	0.348	0.076	Fibroblasts	UTP11
CKAP4	0.637	0.547130478763323	0.274	2.08285661085974	0.38	0.119	Fibroblasts	CKAP4
PPA11	0.637	0.464493727507297	0.274	0.980084472152462	0.598	0.363	Fibroblasts	PPA1
EPAS1	0.637	0.517613358236247	0.274	2.26595008544739	0.335	0.06	Fibroblasts	EPAS1
ATP5F1C2	0.636	0.467854422154915	0.272	1.4123838165106	0.435	0.162	Fibroblasts	ATP5F1C
STIP1	0.635	0.620367110768925	0.27	2.07550158617276	0.388	0.137	Fibroblasts	STIP1
CTGF	0.635	1.59521804034487	0.27	4.08684533134902	0.313	0.05	Fibroblasts	CTGF
ATP5MC32	0.635	0.290548898414584	0.27	0.646703820228767	0.522	0.224	Fibroblasts	ATP5MC3
PHC2	0.635	0.530943732185566	0.27	2.63215434224624	0.332	0.068	Fibroblasts	PHC2
RAB341	0.634	0.516376621377386	0.268	2.39462027654817	0.347	0.086	Fibroblasts	RAB34
NUPR12	0.634	0.474007671212923	0.268	1.12443406391626	0.435	0.165	Fibroblasts	NUPR1
EIF2S11	0.634	0.538161329618985	0.268	1.65177577751525	0.426	0.178	Fibroblasts	EIF2S1
CLTA2	0.634	0.393801249703085	0.268	0.843156512683631	0.626	0.397	Fibroblasts	CLTA
BGN	0.634	1.38909697569763	0.268	4.42214247162903	0.304	0.044	Fibroblasts	BGN
CYSTM12	0.634	0.557732100332112	0.268	1.77182154840862	0.412	0.159	Fibroblasts	CYSTM1
SEC621	0.634	0.474458781607484	0.268	0.912374796246543	0.688	0.541	Fibroblasts	SEC62
RYBP	0.634	0.724184012974271	0.268	2.53975891921119	0.357	0.104	Fibroblasts	RYBP
SNRPD11	0.633	0.466734102350143	0.266	0.954088511448494	0.628	0.427	Fibroblasts	SNRPD1
HSBP12	0.633	0.381072256779697	0.266	0.928485036938467	0.542	0.282	Fibroblasts	HSBP1
GPRC5A1	0.633	0.791902415343418	0.266	2.6323579436152	0.336	0.075	Fibroblasts	GPRC5A
PHLDA21	0.633	0.627921675716137	0.266	1.70326431126451	0.401	0.141	Fibroblasts	PHLDA2
SET1	0.633	0.439912641853969	0.266	0.843863762472661	0.675	0.489	Fibroblasts	SET
SDCBP1	0.633	0.485791866660228	0.266	0.987939996770176	0.628	0.421	Fibroblasts	SDCBP
CHIC2	0.633	0.5613333851942	0.266	1.35437303651076	0.514	0.285	Fibroblasts	CHIC2
NIFK1	0.633	0.573747876433869	0.266	1.59365321542476	0.449	0.214	Fibroblasts	NIFK
EIF3A	0.632	0.501589696846987	0.264	1.04892066444214	0.607	0.417	Fibroblasts	EIF3A
CTNNAL1	0.632	0.618731806700772	0.264	2.61898622652033	0.324	0.063	Fibroblasts	CTNNAL1
DCAF131	0.632	0.574492553844643	0.264	1.8668234406097	0.395	0.149	Fibroblasts	DCAF13
EIF1B	0.632	0.609528254501897	0.264	1.27161550138805	0.593	0.401	Fibroblasts	EIF1B
COPS92	0.632	0.420043427660351	0.264	1.19138790209375	0.447	0.18	Fibroblasts	COPS9
RNF1491	0.632	0.551924920456538	0.264	1.29395945066572	0.535	0.312	Fibroblasts	RNF149
UBB	0.631	0.681607832003624	0.262	1.07611869145098	0.859	0.783	Fibroblasts	UBB
ERH1	0.631	0.388180661525495	0.262	0.797170098330244	0.661	0.477	Fibroblasts	ERH
TUBB2A1	0.631	0.637871321001841	0.262	1.98368782462675	0.379	0.125	Fibroblasts	TUBB2A
HNRNPU	0.631	0.444350412105957	0.262	0.817604341354341	0.729	0.577	Fibroblasts	HNRNPU
SNRPE1	0.631	0.422111014993934	0.262	0.911990674007392	0.603	0.384	Fibroblasts	SNRPE
COL18A1	0.63	0.625938962543723	0.26	2.82728744988964	0.31	0.054	Fibroblasts	COL18A1
LGALS3BP1	0.63	0.670738439749087	0.26	2.34435114309509	0.356	0.107	Fibroblasts	LGALS3BP
SAR1A1	0.63	0.450665067806075	0.26	1.24247605125199	0.486	0.24	Fibroblasts	SAR1A
PNPLA8	0.63	0.595252938462296	0.26	1.71500074092454	0.426	0.192	Fibroblasts	PNPLA8
BUD231	0.63	0.508133045815012	0.26	1.8043040789409	0.374	0.122	Fibroblasts	BUD23
MARCKS1	0.63	0.70142294601918	0.26	1.64732912818855	0.428	0.185	Fibroblasts	MARCKS
CDKN1A	0.63	0.470307233902482	0.26	0.994096137882488	0.523	0.279	Fibroblasts	CDKN1A
GPATCH41	0.63	0.594869733507726	0.26	1.88523717498245	0.39	0.148	Fibroblasts	GPATCH4
EIF3I1	0.63	0.436071143699661	0.26	0.959483214413124	0.6	0.397	Fibroblasts	EIF3I
CLIC41	0.63	0.46587915652882	0.26	1.4638504068901	0.408	0.158	Fibroblasts	CLIC4
TGIF11	0.629	0.533354648910898	0.258	1.28017643376397	0.487	0.253	Fibroblasts	TGIF1
PMP221	0.629	0.656818067184661	0.258	2.48574238445438	0.326	0.072	Fibroblasts	PMP22
SLIRP2	0.629	0.45975783749592	0.258	1.04191848748576	0.559	0.338	Fibroblasts	SLIRP
AHSA11	0.629	0.596379173116727	0.258	1.80683530158556	0.413	0.172	Fibroblasts	AHSA1
UBE2N	0.629	0.461063774096283	0.258	1.06953480416679	0.557	0.349	Fibroblasts	UBE2N
PHLDA1	0.629	0.608663964714509	0.258	1.4554132309356	0.421	0.17	Fibroblasts	PHLDA1
NFKB11	0.629	0.548421325389697	0.258	1.60687899051374	0.421	0.181	Fibroblasts	NFKB1
LIMS11	0.629	0.462267428289939	0.258	1.12333179862479	0.459	0.223	Fibroblasts	LIMS1
CCT41	0.629	0.464016165795135	0.258	1.02179190257356	0.585	0.391	Fibroblasts	CCT4
BAG3	0.628	0.806899505393477	0.256	2.31626586930231	0.374	0.131	Fibroblasts	BAG3
MYC1	0.628	0.649668613940658	0.256	1.35792123761069	0.454	0.222	Fibroblasts	MYC
ZNF5931	0.628	0.557727150694244	0.256	1.6548494876873	0.418	0.183	Fibroblasts	ZNF593
PSMD111	0.627	0.440378786801932	0.254	1.17643425817961	0.483	0.259	Fibroblasts	PSMD11
JMJD1C	0.627	0.756415062260995	0.254	1.69138948610691	0.516	0.304	Fibroblasts	JMJD1C
FAM3C1	0.627	0.466974352327474	0.254	1.67435801409711	0.38	0.136	Fibroblasts	FAM3C
LMNA2	0.627	0.346936608445967	0.254	0.694266961625624	0.582	0.328	Fibroblasts	LMNA
SEC11A1	0.626	0.412244362134458	0.252	0.891882591339672	0.601	0.412	Fibroblasts	SEC11A
CD79A	0.939	2.68803280633937	0.878	6.83912664256828	0.887	0.02	B_cell	CD79A
CD741	0.911	2.21220590324836	0.822	3.26206062076578	0.985	0.709	B_cell	CD74
HLA-DRA1	0.871	1.65757867616761	0.742	2.55199660317548	0.882	0.299	B_cell	HLA-DRA
HLA-DRB11	0.849	1.62710538650328	0.698	2.6168767300164	0.854	0.336	B_cell	HLA-DRB1
MS4A1	0.83	1.88583660919161	0.66	6.50609876498962	0.669	0.011	B_cell	MS4A1
HLA-DQB11	0.825	1.56623304433367	0.65	2.90067874388486	0.767	0.198	B_cell	HLA-DQB1
HLA-DPB11	0.818	1.41107799478018	0.636	2.32233604970083	0.808	0.356	B_cell	HLA-DPB1
HLA-DQA11	0.818	1.52440157549184	0.636	2.91792788496549	0.746	0.165	B_cell	HLA-DQA1
HLA-DPA11	0.817	1.18591164838915	0.634	1.99231262933442	0.825	0.328	B_cell	HLA-DPA1
CD37	0.812	1.43688118306238	0.624	2.32722500069209	0.815	0.563	B_cell	CD37
LINC00926	0.793	1.61376960124135	0.586	7.21167877792201	0.591	0.007	B_cell	LINC00926
CD831	0.77	1.4406428336515	0.54	2.68611700181234	0.693	0.212	B_cell	CD83
BANK1	0.766	1.31843135068986	0.532	5.77328480656262	0.541	0.009	B_cell	BANK1
LAPTM51	0.766	1.14482859377173	0.532	1.80417324512369	0.819	0.626	B_cell	LAPTM5
HLA-DMA1	0.758	0.974106574259416	0.516	2.27313505362968	0.656	0.158	B_cell	HLA-DMA
CD79B	0.755	1.18778921082723	0.51	4.33063653950898	0.539	0.035	B_cell	CD79B
MEF2C1	0.747	1.07757649631094	0.494	3.65887836897055	0.541	0.056	B_cell	MEF2C
HERPUD1	0.739	0.998636502657204	0.478	1.80942489795431	0.763	0.438	B_cell	HERPUD1
EZR	0.739	0.999031084287708	0.478	1.7207255312349	0.767	0.491	B_cell	EZR
TNFRSF13C	0.733	1.12001276807842	0.466	5.67620643263242	0.476	0.014	B_cell	TNFRSF13C
HLA-DMB1	0.727	0.971317737505067	0.454	2.99162918409134	0.521	0.075	B_cell	HLA-DMB
SYNGR21	0.722	1.0009252241819	0.444	2.12149052973347	0.653	0.309	B_cell	SYNGR2
IGHM	0.721	3.5953238310312	0.442	7.58677830913112	0.465	0.027	B_cell	IGHM
ADAM28	0.705	0.990793243212614	0.41	5.26168572701278	0.424	0.016	B_cell	ADAM28
FAM129C	0.7	1.03093456648755	0.4	7.07883782742241	0.403	0.003	B_cell	FAM129C
KIAA0226L	0.695	0.98941676464488	0.39	5.81192614127476	0.398	0.01	B_cell	KIAA0226L
AFF3	0.694	0.972586714527735	0.388	5.06112089746157	0.403	0.019	B_cell	AFF3
RCSD1	0.694	0.842462136706233	0.388	2.07414244826207	0.55	0.203	B_cell	RCSD1
NFKBID	0.692	0.872407290014546	0.384	2.65415474916097	0.469	0.096	B_cell	NFKBID
IGKC	0.692	5.15591438307758	0.384	8.37471660467352	0.445	0.072	B_cell	IGKC
TAGAP	0.691	0.780740779037916	0.382	1.6554221431697	0.613	0.278	B_cell	TAGAP
RALGPS2	0.688	0.937654198392913	0.376	4.23731380613103	0.407	0.039	B_cell	RALGPS2
FCER2	0.687	1.06545193748807	0.374	7.38657007430121	0.376	0.002	B_cell	FCER2
PIM2	0.687	0.724440036395581	0.374	1.82559418629521	0.541	0.184	B_cell	PIM2
BLK	0.686	0.930899405663466	0.372	6.65287144073423	0.375	0.003	B_cell	BLK
SNX21	0.682	0.760846601786121	0.364	2.09959502965256	0.511	0.184	B_cell	SNX2
SWAP701	0.677	0.812274708721131	0.354	2.9893305327489	0.422	0.084	B_cell	SWAP70
POU2AF1	0.674	0.802004953492685	0.348	6.12236277267943	0.351	0.003	B_cell	POU2AF1
JCHAIN	0.672	2.7923020696284	0.344	7.03479197282998	0.356	0.015	B_cell	JCHAIN
NCF11	0.669	0.5545553654949	0.338	1.5681690694127	0.473	0.133	B_cell	NCF1
TCF41	0.667	0.639669436531593	0.334	2.21017063967852	0.398	0.062	B_cell	TCF4
IRF81	0.666	0.746222095823254	0.332	2.9061895589119	0.379	0.05	B_cell	IRF8
HLA-DRB51	0.66	0.730361558444597	0.32	1.5686501642635	0.493	0.186	B_cell	HLA-DRB5
IGHD	0.659	0.917619831566452	0.318	7.64800295151623	0.319	0.001	B_cell	IGHD
BACH2	0.659	0.867699485655328	0.318	2.42999452768342	0.432	0.136	B_cell	BACH2
SNX91	0.656	0.849092021393019	0.312	1.96011510723236	0.507	0.25	B_cell	SNX9
GNG7	0.655	0.656941159939457	0.31	4.61149717626353	0.325	0.018	B_cell	GNG7
CD401	0.655	0.693123200434067	0.31	3.53504185055467	0.341	0.033	B_cell	CD40
LTB	0.655	0.464187905097589	0.31	0.784746417506077	0.68	0.38	B_cell	LTB
LYN1	0.654	0.806012118033115	0.308	2.30380672923133	0.42	0.128	B_cell	LYN
CD52	0.654	0.456254122617145	0.308	0.728041877253295	0.784	0.573	B_cell	CD52
LY9	0.652	0.834787831326377	0.304	3.05811983629832	0.366	0.073	B_cell	LY9
HVCN1	0.648	0.710699247562251	0.296	3.74837340015649	0.327	0.034	B_cell	HVCN1
GNB2L1	0.647	0.41787273566276	0.294	0.638759874867705	0.761	0.592	B_cell	GNB2L1
MT-ND4L	0.647	0.443371803112404	0.294	0.669421309469195	0.852	0.774	B_cell	MT-ND4L
EEF1G	0.646	0.443809831160155	0.292	0.712629839844886	0.766	0.565	B_cell	EEF1G
ISG20	0.645	0.438305448930093	0.29	0.83876221771054	0.699	0.461	B_cell	ISG20
RAB30	0.641	0.601014251651478	0.282	2.81423891207714	0.334	0.056	B_cell	RAB30
TSC22D3	0.641	0.47862073109309	0.282	0.749525919233026	0.827	0.646	B_cell	TSC22D3
REL	0.64	0.602512396049525	0.28	1.13439249074884	0.63	0.454	B_cell	REL
PRDM2	0.64	0.573348565982132	0.28	1.69252793446736	0.44	0.181	B_cell	PRDM2
EEF2	0.639	0.339361313924048	0.278	0.525015323891299	0.891	0.853	B_cell	EEF2
SP100	0.636	0.481982063735807	0.272	1.10940482586574	0.556	0.325	B_cell	SP100
PELI1	0.634	0.541540594699957	0.268	1.35954148801957	0.472	0.226	B_cell	PELI1
AC090498.1	0.633	0.358591949771254	0.266	0.526363645440538	0.783	0.609	B_cell	AC090498.1
NCOA3	0.633	0.545695685829636	0.266	2.0006946586298	0.374	0.119	B_cell	NCOA3
HSH2D	0.626	0.492512149843095	0.252	1.68872738450731	0.362	0.111	B_cell	HSH2D
GZMB	0.895	2.01699324034778	0.79	3.56735779965739	0.87	0.137	NK_cell	GZMB
NKG7	0.886	1.84962587069105	0.772	2.80566133646774	0.894	0.274	NK_cell	NKG7
CTSW	0.852	1.49916942071586	0.704	2.59358149654133	0.853	0.268	NK_cell	CTSW
CST7	0.843	1.55991467647209	0.686	2.60207958998508	0.836	0.263	NK_cell	CST7
GNLY	0.835	2.04044709540229	0.67	3.12862271490024	0.778	0.171	NK_cell	GNLY
PRF1	0.834	1.63689478932113	0.668	3.3856423916842	0.754	0.134	NK_cell	PRF1
CCL5	0.807	1.29419838545763	0.614	1.97459488699104	0.838	0.338	NK_cell	CCL5
FGFBP2	0.807	1.64300159601806	0.614	3.01175247174626	0.721	0.16	NK_cell	FGFBP2
B2M1	0.805	0.547512512981211	0.61	0.795850613231443	0.999	0.989	NK_cell	B2M
GZMA	0.802	1.36240692576576	0.604	2.66129777854431	0.726	0.15	NK_cell	GZMA
CD7	0.796	1.20978781833031	0.592	2.08192758071937	0.811	0.364	NK_cell	CD7
KLRD1	0.796	1.34001637888659	0.592	3.11880729099305	0.671	0.096	NK_cell	KLRD1
CD247	0.795	1.2558446656812	0.59	2.30662407320341	0.769	0.325	NK_cell	CD247
HLA-C	0.789	0.703219443382883	0.578	1.04676994757921	0.981	0.914	NK_cell	HLA-C
HLA-A	0.789	0.631476783774511	0.578	0.938075380725569	0.99	0.927	NK_cell	HLA-A
GZMH	0.782	1.25234826335999	0.564	2.32193746270103	0.708	0.152	NK_cell	GZMH
SPON21	0.778	1.59048047525504	0.556	3.79559348108968	0.618	0.094	NK_cell	SPON2
HLA-B	0.777	0.613530587286721	0.554	0.900905046654696	0.996	0.945	NK_cell	HLA-B
IFITM2	0.768	0.927441241819036	0.536	1.51465403578427	0.859	0.571	NK_cell	IFITM2
GZMM	0.762	1.02689068287779	0.524	2.01769958935336	0.713	0.266	NK_cell	GZMM
ITGB21	0.76	1.0129980064635	0.52	1.78429023376813	0.777	0.405	NK_cell	ITGB2
HCST	0.755	0.882462271334872	0.51	1.5301203222394	0.813	0.453	NK_cell	HCST
CYBA1	0.753	0.735394629501974	0.506	1.2036696480187	0.893	0.626	NK_cell	CYBA
PFN1	0.751	0.644187620247979	0.502	0.97729973288008	0.972	0.911	NK_cell	PFN1
CD69	0.751	1.12585734067177	0.502	1.81047693467786	0.817	0.451	NK_cell	CD69
GNG2	0.748	1.05272423775939	0.496	2.13065879336503	0.678	0.27	NK_cell	GNG2
KLRB1	0.748	1.19694570715014	0.496	2.31399702790631	0.621	0.134	NK_cell	KLRB1
TYROBP1	0.746	0.701383795016664	0.492	1.16934633846873	0.722	0.185	NK_cell	TYROBP
FCGR3A1	0.736	1.07701834400491	0.472	2.63717895892564	0.552	0.084	NK_cell	FCGR3A
CFL1	0.731	0.532761429583538	0.462	0.827635225918802	0.96	0.87	NK_cell	CFL1
RAC2	0.73	0.753029354829605	0.46	1.37477411895909	0.774	0.445	NK_cell	RAC2
LITAF	0.73	0.783622575122956	0.46	1.33166465589776	0.818	0.606	NK_cell	LITAF
CCL4	0.728	1.08792155409218	0.456	1.68213684692572	0.662	0.213	NK_cell	CCL4
SRGN1	0.728	0.601806169827318	0.456	0.932435893696845	0.919	0.617	NK_cell	SRGN
HOPX	0.728	1.11624647004514	0.456	2.80983673953613	0.545	0.108	NK_cell	HOPX
UBB1	0.725	0.491757344627646	0.45	0.784631870759919	0.936	0.771	NK_cell	UBB
HLA-E	0.724	0.51453509238162	0.448	0.785195324918424	0.952	0.857	NK_cell	HLA-E
S1PR5	0.72	1.02801037045621	0.44	2.8993047593062	0.514	0.086	NK_cell	S1PR5
IFITM1	0.715	0.858688503344997	0.43	1.34155552742856	0.781	0.535	NK_cell	IFITM1
CTSD1	0.713	0.53694312385924	0.426	1.03512729560814	0.686	0.328	NK_cell	CTSD
ARPC2	0.712	0.544022184119697	0.424	0.906050925077884	0.897	0.727	NK_cell	ARPC2
IL2RB	0.71	0.949054116124574	0.42	2.59392378114053	0.51	0.104	NK_cell	IL2RB
EFHD21	0.709	0.864733403636244	0.418	1.97675889407232	0.591	0.233	NK_cell	EFHD2
CD99	0.707	0.603685745072797	0.414	1.04278110163704	0.82	0.566	NK_cell	CD99
CLIC3	0.706	1.10206384565272	0.412	3.21623425609466	0.469	0.067	NK_cell	CLIC3
MATK	0.703	0.875592685643035	0.406	2.40895449969675	0.505	0.115	NK_cell	MATK
LSP1	0.702	0.60006704639451	0.404	1.06137813534261	0.78	0.503	NK_cell	LSP1
TRBC1	0.701	0.840170416671501	0.402	1.69140862295826	0.568	0.19	NK_cell	TRBC1
TMSB4X1	0.7	0.401121747762219	0.4	0.585547505534499	0.996	0.97	NK_cell	TMSB4X
BHLHE40	0.7	0.938542009233551	0.4	1.95579782364877	0.592	0.248	NK_cell	BHLHE40
ZEB2	0.698	0.691753371372528	0.396	1.40218302426301	0.626	0.249	NK_cell	ZEB2
CALM1	0.696	0.511016925078033	0.392	0.811149747100345	0.902	0.779	NK_cell	CALM1
KLRF1	0.692	0.961606249607226	0.384	3.67740677296734	0.416	0.033	NK_cell	KLRF1
IL2RG	0.692	0.656459024994947	0.384	1.26152875029702	0.686	0.391	NK_cell	IL2RG
APMAP	0.69	0.835962011700524	0.38	2.19354740937218	0.517	0.184	NK_cell	APMAP
SH2D2A	0.688	0.783440304585942	0.376	2.00841876160373	0.508	0.149	NK_cell	SH2D2A
LCP1	0.686	0.581894920836443	0.372	1.07718277242755	0.723	0.43	NK_cell	LCP1
SYTL3	0.679	0.706815257625189	0.358	1.5349365561784	0.56	0.232	NK_cell	SYTL3
IRF1	0.679	0.668467072543991	0.358	1.15557022556411	0.739	0.52	NK_cell	IRF1
MAP3K81	0.677	0.729698163278571	0.354	1.53140657315114	0.574	0.263	NK_cell	MAP3K8
C12orf75	0.674	0.670312985192265	0.348	1.65799379804331	0.515	0.197	NK_cell	C12orf75
[truncated: 1,451 more rows]
